# Supplementary material for: Differential Protein Expression Profiles of Bronchoalveolar Lavage Fluid Following Lipopolysaccharide-Induced Direct and Indirect Lung Injury in Mice
Source: Int J Mol Sci. 2019 Jul 11;20(14):3401. doi: 10.3390/ijms20143401 (PMC6679226; doi:10.3390/ijms20143401)
Supplement: Supplementary file 1 [file ijms-20-03401-s001.zip]

Archive with 2 entries (1 files):
- ijms-529241-SI/
- ijms-529241-SI/ijms-529241-supplementary.xlsx
