# Supplementary material for: Differential Protein Expression Profiles of Bronchoalveolar Lavage Fluid Following Lipopolysaccharide-Induced Direct and Indirect Lung Injury in Mice
Source: Int J Mol Sci. 2019 Jul 11;20(14):3401. doi: 10.3390/ijms20143401 (PMC6679226; doi:10.3390/ijms20143401)
Supplement: Supplementary file 1 [file ijms-20-03401-s001.zip › ijms-529241-SI/ijms-529241-supplementary.xlsx]

## Sheet: Quantitated Proteins
Accession	Description	Abundance Ratio: (I.T. LPS) / (Control)	Abundance Ratio: (I.P. LPS) / (Control)	Abundance Ratio: (I.P. LPS) / (I.T. LPS)	Abundance Ratio Adj. P-Value: (I.T. LPS) / (Control)	Abundance Ratio Adj. P-Value: (I.P. LPS) / (Control)	Abundance Ratio Adj. P-Value: (I.P. LPS) / (I.T. LPS)	Abundances (Grouped): Control	Abundances (Grouped): I.T. LPS	Abundances (Grouped): I.P. LPS	Sum PEP Score	Coverage [%]	# Peptides	# PSMs	# Unique Peptides	# AAs	MW [kDa]	calc. pI	Score Sequest	# Peptides	Biological Process	Cellular Component	Molecular Function	Pfam IDs	Entrez Gene ID	Ensembl Gene ID	Gene Symbol	KEGG Pathways	WikiPathways	Modifications
Q8R5M8	Cell adhesion molecule 1 [OS=Mus musculus]	0.061	0.286	4.667	2.04595e-07	0.006679	0.000359817	222.6	13.6	63.7	6.444	5	1	4	1	456	49.8	5.03	10.65	1	cell death;cell differentiation;cell growth;cell organization and biogenesis;development;regulation of biological process;response to stimulus	membrane	protein binding;receptor activity	Pf00047, Pf07679, Pf07686, Pf08205, Pf13895, Pf13927	54725	ENSMUSG00000032076.19	Cadm1	Cell adhesion molecules (CAMs)	Splicing factor NOVA regulated synaptic proteins
P97426	Eosinophil cationic protein 1 [OS=Mus musculus]	0.066	1.507	22.724	4.22102e-13	0.0339974	2.89928e-13	116.6	7.7	175.7	22.46	25	3	33	2	155	17.3	8.95	104.71	3	metabolic process	cytoplasm	catalytic activity	Pf00074	13586	ENSMUSG00000072601.4	Ear1; LOC101056653
Q9DAU7	WAP four-disulfide core domain protein 2 [OS=Mus musculus]	0.067	0.679	10.105	4.22102e-13	0.336985	2.89928e-13	171.8	11.5	116.6	135.009	38	7	244	7	174	18	5.34	947.12	7	regulation of biological process	extracellular	enzyme regulator activity	Pf00095	67701	ENSMUSG00000017723.11	Wfdc2
Q9DC07-1	LIM zinc-binding domain-containing Nebulette [OS=Mus musculus]	0.071	2.078	29.442	0.00736914	0.246706	0.000678172	95.3	6.7	198	7.752	10	2	2	2	270	31.1	8.31	7.96	2		cytoplasm	metal ion binding;protein binding	Pf00018, Pf00412, Pf00880, Pf07653, Pf14604	74103	ENSMUSG00000053702.16	Nebl
Q99J08	SEC14-like protein 2 [OS=Mus musculus]	0.08	2.061	25.859	6.91856e-09	0.0675657	1.61413e-11	95.5	7.6	196.9	20.061	6	2	16	2	403	46.3	7.11	50.15	2	metabolic process;regulation of biological process;transport	cytoplasm;cytosol;nucleus	catalytic activity;enzyme regulator activity;transporter activity	Pf00650, Pf03765, Pf13716, Pf13897	67815	ENSMUSG00000003585.13	Sec14l2
A2BIM8	major urinary protein 18 [OS=Mus musculus]	0.091	0.196	2.157	8.50352e-11	4.03827e-06	0.00204777	233.1	21.2	45.7	99.359	59	13	186	2	181	20.7	4.94	658.72	13	cell organization and biogenesis;metabolic process;regulation of biological process;response to stimulus;transport	cytosol;extracellular;nucleus	catalytic activity;receptor activity;signal transducer activity;transporter activity	Pf00061	100039028; 100048884; 17841; 100189605	ENSMUSG00000073834.10; ENSMUSG00000078674.2	Mup11; LOC100048884; Mup18; Mup2; Mup19
Q61490	CD166 antigen [OS=Mus musculus]	0.093	0.894	9.6	4.57995e-13	0.85509	5.94724e-13	151	14.1	135	49.049	24	9	38	9	583	65.1	6.15	118.06	9	cell growth;cellular component movement;response to stimulus	membrane	protein binding	Pf07679, Pf08205, Pf13895, Pf13927	11658	ENSMUSG00000022636.13	Alcam	Cell adhesion molecules (CAMs)
P08905	lysozyme c-2 [OS=Mus musculus]	0.098	0.289	2.943	1.62552e-10	0.0022257	3.0542e-06	216.2	21.2	62.5	146.915	68	9	560	5	148	16.7	8.81	2342.78	9	defense response;metabolic process;response to stimulus	cytoplasm;extracellular;organelle lumen	catalytic activity;protein binding	Pf00062, Pf01464	17105	ENSMUSG00000069516.8	Lyz2	Salivary secretion	Macrophage markers
P33267	Cytochrome P450 2F2 [OS=Mus musculus]	0.102	0.437	4.298	1.65949e-06	0.0154501	0.0202373	195	19.8	85.2	15.337	9	3	9	3	491	55.9	7.9	32.42	3	metabolic process;response to stimulus	endoplasmic reticulum;membrane	catalytic activity;metal ion binding	Pf00067	13107	ENSMUSG00000052974.8	Cyp2f2	Metabolism of xenobiotics by cytochrome P450	Metapathway biotransformation; Oxidation by Cytochrome P450; Tryptophan metabolism
P97447-1	Four and a half LIM domains protein 1 [OS=Mus musculus]	0.103	2.59	25.268	0.00154812	0.103762	6.57051e-06	81.2	8.3	210.4	4.171	5	1	2	1	280	31.9	8.37	8.73	1	cell differentiation;development;regulation of biological process	cytoplasm;cytosol;membrane;nucleus	metal ion binding;protein binding	Pf00412	14199	ENSMUSG00000023092.16	Fhl1	Jak-STAT signaling pathway	Delta-Notch Signaling Pathway
Q9DCT8	Cysteine-rich protein 2 [OS=Mus musculus]	0.105	0.895	8.558	9.68926e-09	1	6.29258e-09	150	15.7	134.3	18.892	20	2	17	2	208	22.7	8.63	78.23	2	regulation of biological process		metal ion binding;protein binding	Pf00412	68337	ENSMUSG00000006356.10	Crip2
G3X982	Aldehyde oxidase 3 [OS=Mus musculus]	0.109	1.798	16.487	0.000495435	1	6.91618e-05	103.2	11.3	185.6	33.14	8	7	15	6	1335	146.8	6.46	48.92	7	metabolic process	cytoplasm;cytosol	catalytic activity;metal ion binding;nucleotide binding;protein binding	Pf00941, Pf01315, Pf01799, Pf02738, Pf03450	71724	ENSMUSG00000064294.12	Aox3	Tryptophan metabolism; Drug metabolism - cytochrome P450; Retinol metabolism; Jak-STAT signaling pathway; Valine, leucine and isoleucine degradation; Metabolic pathways; Nicotinate and nicotinamide metabolism; Vitamin B6 metabolism; Tyrosine metabolism
Q03404	Trefoil factor 2 [OS=Mus musculus]	0.111	3.347	30.194	0.00010022	0.113628	7.47584e-07	67.3	7.5	225.2	4.935	12	1	3	1	129	14.2	5.72	11.61	1	regulation of biological process;response to stimulus	extracellular	protein binding	Pf00088	21785		Tff2
O54931-1	A-kinase anchor protein 2 [OS=Mus musculus]	0.112	1.515	13.494	1.48985e-11	0.12947	3.90288e-13	114.2	12.8	173	8.489	3	2	8	2	893	98.5	5.21	20.79	2	cell organization and biogenesis;regulation of biological process;response to stimulus		protein binding		11641; 677884	ENSMUSG00000038729.23	Akap2; Gm20459; Palm2Akap2; Pakap		G Protein Signaling Pathways
O54901	OX-2 membrane glycoprotein [OS=Mus musculus]	0.115	0.378	3.293	6.09886e-06	0.0040738	0.000205542	200.9	23.1	76	8.694	4	1	4	1	278	31.2	8.79	13.77	1	regulation of biological process	membrane	protein binding;receptor activity	Pf00047, Pf08205	17470		Cd200
P11589	Major urinary protein 2 [OS=Mus musculus]	0.117	0.449	3.829	0.0134467	0.316581	0.186863	191.6	22.5	86	77.693	49	11	156	1	180	20.7	5.11	515.79	11	cell organization and biogenesis;metabolic process;regulation of biological process;response to stimulus;transport	cytosol;extracellular;nucleus	catalytic activity;receptor activity;signal transducer activity;transporter activity	Pf00061	17841		Mup2
Q9JHL1	Na(+)/H(+) exchange regulatory cofactor NHE-RF2 [OS=Mus musculus]	0.12	1.754	14.635	6.4952e-12	0.000148855	3.73994e-12	104.4	12.5	183.1	3.991	4	1	2	1	337	37.4	7.59	2.57	1	regulation of biological process	cytoplasm;membrane;nucleus	protein binding;structural molecule activity	Pf00595, Pf09007, Pf13180	65962		Slc9a3r2	Aldosterone-regulated sodium reabsorption
Q9JMD3	START domain-containing protein 10 [OS=Mus musculus]	0.124	1.253	10.134	0.000275119	0.753061	2.29599e-05	126.2	15.6	158.2	3.82	4	1	4	1	291	32.9	7.12	13.58	1	regulation of biological process;transport	cytoplasm;cytosol;membrane		Pf01852	56018	ENSMUSG00000030688.15	Stard10
Q05816	Fatty acid-binding protein, epidermal [OS=Mus musculus]	0.129	0.822	6.345	0.000641191	1	0.00236464	153.8	19.9	126.3	4.123	15	1	5	1	135	15.1	6.54	15.82	1	metabolic process;transport	cytoplasm	transporter activity	Pf00061	16592	ENSMUSG00000027533.10	Fabp5	PPAR signaling pathway	PPAR signaling pathway
P08074	Carbonyl reductase [NADPH] 2 [OS=Mus musculus]	0.13	0.727	5.581	4.05422e-10	0.204116	4.23631e-08	161.6	21	117.4	179.593	69	17	353	17	244	25.9	9.01	1064.99	17	cell organization and biogenesis;metabolic process	mitochondrion;organelle lumen	catalytic activity;protein binding	Pf00106, Pf01073, Pf01370, Pf01488, Pf04321, Pf05368, Pf05724, Pf08659, Pf13460, Pf13561	12409	ENSMUSG00000025150.10	Cbr2	Metabolic pathways; Arachidonic acid metabolism; Metabolism of xenobiotics by cytochrome P450
Q06318	Uteroglobin [OS=Mus musculus]	0.138	0.524	3.79	4.22102e-13	3.93288e-05	4.69053e-13	180.5	25	94.6	8.401	19	2	111	2	96	10.5	6.49	318.02	2	regulation of biological process;response to stimulus	cytoplasm;endoplasmic reticulum;extracellular	enzyme regulator activity	Pf01099	22287	ENSMUSG00000024653.2	Scgb1a1		Prostaglandin Synthesis and Regulation
Q61391	Neprilysin [OS=Mus musculus]	0.14	0.387	2.764	0.00020516	0.0286359	0.00827201	196.5	27.5	76	4.504	2	2	3	2	750	85.6	5.81	8.05	2	metabolic process;response to stimulus	cytoplasm;membrane	catalytic activity;metal ion binding	Pf01431, Pf05649	17380	ENSMUSG00000027820.12	Mme	Protein digestion and absorption; Renin-angiotensin system; Alzheimer's disease; Hematopoietic cell lineage	Alzheimers Disease; Primary Focal Segmental Glomerulosclerosis FSGS
Q8BXK9	Chloride intracellular channel protein 5 [OS=Mus musculus]	0.142	0.429	3.01	1.9482e-07	0.0305869	0.000950183	190.9	27.2	81.9	36.219	35	7	32	5	251	28.3	5.94	95.96	7	cell organization and biogenesis;metabolic process;regulation of biological process;response to stimulus;transport	cytoplasm;cytoskeleton;Golgi;membrane;nucleus	catalytic activity;protein binding;transporter activity	Pf13409, Pf13410, Pf13417	224796	ENSMUSG00000023959.8	Clic5
P97429	annexin A4 [OS=Mus musculus]	0.143	1.142	8.011	0.00117941	0.922869	0.000103925	131.3	18.7	149.9	59.688	31	9	56	9	319	35.9	5.57	198.36	9	cell differentiation;regulation of biological process;response to stimulus	cell surface;cytoplasm;membrane;nucleus	metal ion binding;protein binding	Pf00191, Pf05796	11746	ENSMUSG00000029994.17	Anxa4		Prostaglandin Synthesis and Regulation
Q6URW6-3	Isoform 3 of Myosin-14 [OS=Mus musculus]	0.144	1.894	13.16	2.10421e-10	0.0561957	1.03494e-12	98.8	14.2	187	93.16	11	19	54	15	2033	231.5	5.55	167.28	19	cell organization and biogenesis;cellular component movement;regulation of biological process;response to stimulus	cytoplasm;membrane	catalytic activity;motor activity;nucleotide binding;protein binding	Pf00063, Pf01576, Pf09726	71960	ENSMUSG00000030739.18	Myh14			Phospho [S2006]
P47880	insulin-like growth factor-binding protein 6 [OS=Mus musculus]	0.145	0.878	6.049	3.88866e-05	1	0.000202895	148.3	21.5	130.2	24.258	22	5	24	5	238	25.3	8.19	71.49	5	regulation of biological process	cytoplasm;extracellular;Golgi	protein binding	Pf00086, Pf00219	16012	ENSMUSG00000023046.6	Igfbp6		Factors and pathways affecting insulin-like growth factor (IGF1)-Akt signaling; Myometrial Relaxation and Contraction Pathways
P08122	Collagen alpha-2(IV) chain [OS=Mus musculus]	0.146	1.652	11.332	6.17137e-08	0.125174	1.99085e-09	107.2	15.6	177.1	5.873	1	2	4	2	1707	167.2	8.48	11.25	2	cell differentiation;metabolic process;regulation of biological process;response to stimulus	extracellular	structural molecule activity	Pf01391, Pf01413	12827	ENSMUSG00000031503.13	Col4a2	AGE-RAGE signaling pathway in diabetic complications; Focal adhesion; Protein digestion and absorption; Small cell lung cancer; Pathways in cancer; ECM-receptor interaction; PI3K-Akt signaling pathway; Amoebiasis	Dysregulated miRNA Targeting in Insulin/PI3K-AKT Signaling; Focal Adhesion; Focal Adhesion-PI3K-Akt-mTOR-signaling pathway
Q99K51	Plastin-3 [OS=Mus musculus]	0.15	0.67	4.463	0.000914438	1	0.00128777	164.8	24.7	110.4	43.63	11	6	69	3	630	70.7	5.62	180.87	6	cell organization and biogenesis	cytoplasm;cytosol;membrane	metal ion binding;protein binding	Pf00307, Pf13499	102866	ENSMUSG00000016382.15	Pls3
P48036	annexin A5 [OS=Mus musculus]	0.161	1.66	10.34	2.71077e-07	0.040789	2.17867e-10	106.4	17.1	176.6	81.587	52	17	135	16	319	35.7	4.96	388.38	17	cell organization and biogenesis;coagulation;regulation of biological process;response to stimulus	cytoplasm;cytosol;endoplasmic reticulum;membrane;nucleus	catalytic activity;metal ion binding;protein binding;transporter activity	Pf00191	11747	ENSMUSG00000027712.13	Anxa5		Prostaglandin Synthesis and Regulation
O09049	Regenerating islet-derived protein 3-gamma [OS=Mus musculus]	0.162	2.028	12.538	5.00848e-07	0.0957455	9.14986e-10	94.1	15.2	190.7	37.656	29	4	41	4	174	19.3	8.35	153.68	4	defense response;regulation of biological process;response to stimulus	cytoplasm;extracellular		Pf00059	19695	ENSMUSG00000030017.2	Reg3g
Q63918	caveolae-associated protein 2 [OS=Mus musculus]	0.163	1.007	6.192	5.17173e-08	1	3.83708e-08	138.3	22.5	139.2	7.329	9	3	5	3	418	46.7	5.21	14.49	3	cell organization and biogenesis;regulation of biological process	cytoplasm;cytosol;membrane	protein binding	Pf15237	20324	ENSMUSG00000045954.7	Sdpr; Cavin2
Q3UZZ6	Sulfotransferase 1 family member D1 [OS=Mus musculus]	0.164	2.231	13.581	0.000447525	0.985609	5.45045e-05	88.4	14.5	197.1	12.984	8	3	8	3	295	35.1	5.76	29.38	3	metabolic process	cytoplasm	catalytic activity	Pf00685	53315	ENSMUSG00000029273.10	Sult1d1
P14602	Heat shock protein beta-1 [OS=Mus musculus]	0.167	1.773	10.623	2.26931e-05	0.0302711	5.54604e-09	102.1	17	180.9	13.496	24	4	14	4	209	23	6.55	41.43	4	metabolic process;regulation of biological process;response to stimulus	cytoplasm;cytoskeleton;membrane;nucleus;proteasome	enzyme regulator activity;protein binding;RNA binding	Pf00011	15507	ENSMUSG00000004951.10	Hspb1	MAPK signaling pathway; VEGF signaling pathway; Epstein-Barr virus infection; Amoebiasis	TNF-alpha NF-kB Signaling Pathway; FAS pathway and Stress induction of HSP regulation; IL-6 signaling Pathway; p38 MAPK Signaling Pathway; MAPK signaling pathway; IL-3 Signaling Pathway
P29391	Ferritin light chain 1 [OS=Mus musculus]	0.167	0.508	3.037	2.9994e-10	0.00361956	4.6644e-06	179	30	91	88.383	42	8	51	8	183	20.8	6	177.42	8	cellular homeostasis;transport	cytoplasm;extracellular;membrane;organelle lumen;vacuole	metal ion binding;protein binding	Pf00210	14325		Ftl1
P50405	Pulmonary surfactant-associated protein B [OS=Mus musculus]	0.167	0.479	2.867	7.1569e-09	0.0390216	1.2967e-05	182.2	30.5	87.3	22.835	10	5	18	5	377	41.7	6.2	34.7	5	metabolic process;regulation of biological process	cytoplasm;endosome;extracellular;vacuole	enzyme regulator activity;protein binding	Pf02199, Pf03489, Pf05184	20388	ENSMUSG00000103879.2	Sftpb
P70699	lysosomal alpha-glucosidase [OS=Mus musculus]	0.167	0.561	3.357	5.58957e-05	0.0988693	0.000366519	173.5	29	97.4	7.238	2	1	3	1	953	106.2	5.83	10.85	1	cell organization and biogenesis;cellular homeostasis;metabolic process;regulation of biological process;response to stimulus	membrane;vacuole	catalytic activity	Pf00088, Pf01055, Pf13802	14387	ENSMUSG00000025579.14	Gaa	Metabolic pathways; Lysosome; Starch and sucrose metabolism; Galactose metabolism
P12710	Fatty acid-binding protein, liver [OS=Mus musculus]	0.167	0.455	2.725	6.74134e-06	0.0501074	0.00309576	185	30.9	84.2	4.549	11	1	2	1	127	14.2	8.56	8.21	1	regulation of biological process;response to stimulus;transport	cytoplasm;cytosol;nucleus;organelle lumen	antioxidant activity;catalytic activity;transporter activity	Pf00061, Pf14651	14080	ENSMUSG00000054422.7	Fabp1	PPAR signaling pathway; Fat digestion and absorption	Selenium metabolism/Selenoproteins; PPAR signaling pathway
Q9WV54	Acid ceramidase [OS=Mus musculus]	0.17	0.791	4.641	4.51542e-11	0.224671	2.37885e-09	153	26.1	121	3.341	2	1	3	1	394	44.6	8.46	8.68	1	metabolic process;response to stimulus	vacuole	catalytic activity	Pf02275, Pf15508	11886	ENSMUSG00000031591.14	Asah1	Metabolic pathways; Lysosome; Sphingolipid signaling pathway; Sphingolipid metabolism
P97333	Neuropilin-1 [OS=Mus musculus]	0.17	0.164	0.964	1.46971e-09	1.51757e-08	0.974788	224.8	38.3	36.9	58.847	18	11	50	11	923	102.9	5.9	167.45	11	cell differentiation;cell growth;cell organization and biogenesis;cellular component movement;development;regulation of biological process;response to stimulus;transport	cell surface;cytosol;endosome;membrane	catalytic activity;enzyme regulator activity;metal ion binding;protein binding;receptor activity;signal transducer activity	Pf00431, Pf00629, Pf00754, Pf11980	18186	ENSMUSG00000025810.9	Nrp1	Axon guidance; HTLV-I infection
P17563	Selenium-binding protein 1 [OS=Mus musculus]	0.173	1.534	8.856	3.77302e-09	0.00854228	2.1437e-12	110.8	19.2	170	225.463	62	27	323	27	472	52.5	6.29	1139.76	27	cell differentiation;transport	cytoplasm;cytosol;membrane;nucleus		Pf05694, Pf10282	20341	ENSMUSG00000068874.13	Selenbp1		Selenium metabolism/Selenoproteins
Q9Z0J0	Epididymal secretory protein E1 [OS=Mus musculus]	0.173	0.187	1.082	3.42803e-10	1.06938e-07	0.4611	220.5	38.2	41.3	41.181	30	5	50	5	149	16.4	7.68	163.93	5	metabolic process;response to stimulus;transport	endoplasmic reticulum;extracellular;vacuole	protein binding;transporter activity	Pf02221	67963	ENSMUSG00000021242.8	Npc2	Lysosome	TYROBP Causal Network
P15626	Glutathione S-transferase Mu 2 [OS=Mus musculus]	0.175	1.108	6.315	2.65797e-08	1	8.50367e-09	131.4	23.1	145.6	38.172	28	6	31	5	218	25.7	7.39	88.97	6	metabolic process;response to stimulus	cytoplasm;cytosol;membrane	catalytic activity;protein binding	Pf00043, Pf02798, Pf13409, Pf13417, Pf14497	14863	ENSMUSG00000040562.12	Gstm2	Glutathione metabolism; Platinum drug resistance; Drug metabolism - cytochrome P450; Chemical carcinogenesis; Metabolism of xenobiotics by cytochrome P450	Glutathione metabolism
P61202-2	Isoform 2 of COP9 signalosome complex subunit 2 [OS=Mus musculus]	0.175	0.773	4.427	1.05923e-06	0.762402	6.89059e-06	154.1	26.9	119.1	6.462	9	2	3	2	450	52.4	5.47	9.94	2	cell differentiation;cell proliferation;metabolic process;regulation of biological process	cytoplasm;nucleus	protein binding	Pf01399, Pf10075	12848	ENSMUSG00000027206.13	Cops2
Q80V42-1	Carboxypeptidase M [OS=Mus musculus]	0.176	0.431	2.454	0.000259507	0.0670363	0.112515	186.6	32.8	80.5	9.24	7	2	6	2	443	50.5	7.78	30.96	2	metabolic process	cell surface;membrane	catalytic activity;metal ion binding	Pf00246, Pf04952, Pf13620, Pf13715	70574	ENSMUSG00000020183.11	Cpm
P97467	Peptidyl-glycine alpha-amidating monooxygenase [OS=Mus musculus]	0.184	0.853	4.631	2.40693e-05	1	1.83909e-05	147.3	27.1	125.6	13.358	7	3	11	3	979	108.9	6.55	39.06	3	cell organization and biogenesis;metabolic process;regulation of biological process;response to stimulus	cell surface;cytosol;membrane	catalytic activity;metal ion binding;protein binding	Pf01082, Pf01436, Pf03712	18484	ENSMUSG00000026335.16	Pam
P58771-1	Tropomyosin alpha-1 chain [OS=Mus musculus]	0.186	1.82	9.766	0.0140156	0.67922	0.00287821	99.8	18.6	181.6	29.183	20	8	212	1	284	32.7	4.74	468.13	8	cell organization and biogenesis;cellular component movement;regulation of biological process;response to stimulus	cytoplasm;cytoskeleton;cytosol	protein binding;structural molecule activity	Pf00261, Pf12718	22003	ENSMUSG00000032366.15	Tpm1	Hypertrophic cardiomyopathy (HCM); MicroRNAs in cancer; Dilated cardiomyopathy; Cardiac muscle contraction; Adrenergic signaling in cardiomyocytes	Striated Muscle Contraction
P29595	NEDD8 [OS=Mus musculus]	0.188	3.275	17.436	0.0328379	0.0640429	0.000665853	67.2	12.6	220.2	4.449	23	1	1	1	81	9	7.25	3.04	1	metabolic process;regulation of biological process;response to stimulus	nucleus	protein binding	Pf00240, Pf11976	18002	ENSMUSG00000010376.14	Nedd8
P17879	Heat shock 70 kDa protein 1B [OS=Mus musculus]	0.19	0.681	3.581	0.00107176	0.922035	0.00880665	160.3	30.5	109.2	45.079	13	8	74	4	642	70.1	5.72	240.4	8	cell organization and biogenesis;metabolic process;regulation of biological process;response to stimulus	cytoplasm;cytoskeleton;mitochondrion;organelle lumen	nucleotide binding;protein binding	Pf00012, Pf06723	15511	ENSMUSG00000090877.3	Hspa1b	Endocytosis; MAPK signaling pathway; Toxoplasmosis; Epstein-Barr virus infection; Spliceosome; Legionellosis; Influenza A; Antigen processing and presentation; Protein processing in endoplasmic reticulum; Estrogen signaling pathway; Measles; Longevity regulating pathway - multiple species
Q61592	Growth arrest-specific protein 6 [OS=Mus musculus]	0.191	0.388	2.028	0.00178979	0.12777	0.0417471	190	36.3	73.6	11.178	4	2	3	2	674	74.6	5.52	8.29	2	cell communication;cell death;cell differentiation;cell organization and biogenesis;cellular component movement;cellular homeostasis;coagulation;metabolic process;regulation of biological process;response to stimulus;transport	cell surface;cytoplasm;extracellular;membrane	enzyme regulator activity;metal ion binding;protein binding;transporter activity	Pf00054, Pf00594, Pf02210, Pf06247, Pf07645, Pf12662, Pf12947, Pf14670	14456	ENSMUSG00000031451.6	Gas6	EGFR tyrosine kinase inhibitor resistance
P08228	Superoxide dismutase [Cu-Zn] [OS=Mus musculus]	0.193	1.994	10.329	3.09351e-09	0.00392188	1.11511e-12	94.1	18.2	187.7	112.024	68	15	161	15	154	15.9	6.51	507.07	15	cell organization and biogenesis;cellular component movement;cellular homeostasis;metabolic process;regulation of biological process;response to stimulus;transport	cytoplasm;cytosol;extracellular;membrane;mitochondrion;nucleus;vacuole	antioxidant activity;catalytic activity;metal ion binding;protein binding	Pf00080	20655	ENSMUSG00000022982.9	Sod1	Amyotrophic lateral sclerosis (ALS); Huntington's disease; Prion diseases; Longevity regulating pathway - multiple species; Peroxisome	Oxidative Stress; One carbon metabolism and related pathways
O08553	Dihydropyrimidinase-related protein 2 [OS=Mus musculus]	0.194	1.033	5.319	3.37032e-06	0.303223	2.29043e-08	134.7	26.2	139.1	84.156	26	10	71	10	572	62.2	6.38	246.37	10	cell differentiation;cell organization and biogenesis;cellular component movement;development;regulation of biological process;response to stimulus;transport	cytoplasm;cytoskeleton;cytosol;membrane;mitochondrion	catalytic activity;protein binding	Pf01979, Pf07969, Pf13147, Pf13594	12934	ENSMUSG00000022048.8	Dpysl2	Axon guidance	PluriNetWork	Phospho [S402; S405]
Q8BPB5	EGF-containing fibulin-like extracellular matrix protein 1 [OS=Mus musculus]	0.196	0.913	4.652	1.04934e-11	1	9.88331e-12	142.2	27.9	129.8	50.483	20	8	38	8	493	54.9	5.14	128.65	8	metabolic process;regulation of biological process;response to stimulus	cell surface;cytoplasm;extracellular;membrane	catalytic activity;metal ion binding;protein binding;receptor activity;signal transducer activity	Pf06247, Pf07645, Pf12662, Pf12947, Pf14670	216616	ENSMUSG00000020467.15	Efemp1
Q9CRB6	Tubulin polymerization-promoting protein family member 3 [OS=Mus musculus]	0.196	3.014	15.344	2.78469e-06	0.000454357	2.6267e-11	71.2	14	214.8	39.6	35	8	49	8	176	19	9.11	128.35	8	cell organization and biogenesis	cytoplasm;cytoskeleton	protein binding	Pf05517	67971	ENSMUSG00000014846.12	Tppp3
O09131	Glutathione S-transferase omega-1 [OS=Mus musculus]	0.198	1.832	9.239	1.11647e-07	0.171008	4.79985e-10	99	19.6	181.4	105.165	53	18	201	18	240	27.5	7.36	605.72	18	metabolic process;regulation of biological process;response to stimulus	cytoplasm;cytosol;membrane	antioxidant activity;catalytic activity;protein binding		14873	ENSMUSG00000025068.7	Gsto1	Glutathione metabolism; Platinum drug resistance; Drug metabolism - cytochrome P450; Chemical carcinogenesis; Metabolism of xenobiotics by cytochrome P450	Myometrial Relaxation and Contraction Pathways; Metapathway biotransformation
Q3UST5	UPF0764 protein C16orf89 homolog [OS=Mus musculus]	0.198	0.251	1.271	6.59371e-07	1.89119e-05	0.910232	207.1	40.9	52	7.246	3	1	6	1	385	43.1	6.23	18	1		cytosol;extracellular;membrane	protein binding		239691	ENSMUSG00000051669.5	AU021092
O08709	Peroxiredoxin-6 [OS=Mus musculus]	0.205	1.216	5.928	1.64927e-06	0.17378	5.34432e-09	123.9	25.4	150.7	108.212	59	15	130	15	224	24.9	6.01	391.03	15	cell organization and biogenesis;cellular homeostasis;metabolic process;regulation of biological process;response to stimulus	cytoplasm;cytosol;membrane;mitochondrion;nucleus;vacuole	antioxidant activity;catalytic activity;protein binding	Pf00578, Pf08534, Pf10417	11758		Prdx6	Metabolic pathways
Q9WTR5	cadherin-13 [OS=Mus musculus]	0.209	1.035	4.96	9.2974e-05	1	3.06586e-05	133.7	27.9	138.4	34.902	15	7	29	7	714	78.1	5.12	98.05	7	cell organization and biogenesis;cell proliferation;cellular component movement;regulation of biological process;response to stimulus	cytoplasm;extracellular;membrane	metal ion binding;protein binding	Pf00028, Pf08758	12554	ENSMUSG00000031841.19	Cdh13
Q61830	macrophage mannose receptor 1 [OS=Mus musculus]	0.209	0.523	2.504	0.00550663	0.753061	0.080183	173.2	36.2	90.6	7.374	1	2	8	2	1456	164.9	6.83	24.06	2	regulation of biological process;response to stimulus;transport	cell surface;endosome;membrane	receptor activity;signal transducer activity	Pf00040, Pf00059, Pf00652	17533	ENSMUSG00000026712.3	Mrc1	Tuberculosis; Phagosome
Q8K4Z3	NAD(P)H-hydrate epimerase [OS=Mus musculus]	0.21	1.117	5.31	0.0206488	0.881968	0.00585424	128.9	27.1	144	9.354	6	2	3	2	282	31	7.69	10.91	2	cell organization and biogenesis;metabolic process	cytosol;extracellular;mitochondrion;nucleus	catalytic activity;metal ion binding;nucleotide binding;protein binding	Pf03853	246703	ENSMUSG00000028070.7	Apoa1bp; Naxe
P30115	Glutathione S-transferase A3 [OS=Mus musculus]	0.21	1.27	6.061	0.178081	1	0.0785025	121	25.4	153.7	24.768	31	5	20	4	221	25.3	8.73	54.02	5	metabolic process	cytoplasm;cytosol	catalytic activity;protein binding	Pf00043, Pf02798, Pf13417, Pf14497	14859	ENSMUSG00000025934.15	Gsta3	Glutathione metabolism; Platinum drug resistance; Drug metabolism - cytochrome P450; Chemical carcinogenesis; Metabolism of xenobiotics by cytochrome P450	Metapathway biotransformation
G5E8Q8	Adhesion G protein-coupled receptor F5 [OS=Mus musculus]	0.211	1.067	5.056	2.49686e-12	0.911169	6.49991e-12	131.7	27.8	140.5	6.717	2	2	8	2	1348	149.3	7.02	24.87	2	cell differentiation;metabolic process;regulation of biological process;response to stimulus	cell surface;membrane	receptor activity;signal transducer activity	Pf00002, Pf01390, Pf01825, Pf07679	224792	ENSMUSG00000056492.5	Gpr116; Adgrf5		Orphan GPCRs; Odorant GPCRs
Q6NVF9	Cleavage and polyadenylation specificity factor subunit 6 [OS=Mus musculus]	0.213	2.081	9.77	0.00347456	0.312661	0.000466858	91.1	19.4	189.5	7.439	2	1	2	1	551	59.1	7.15	5.06	1	cell organization and biogenesis;metabolic process	membrane;nucleus	RNA binding	Pf00076, Pf14259	432508	ENSMUSG00000055531.12	Cpsf6	mRNA surveillance pathway
Q60648	Ganglioside GM2 activator [OS=Mus musculus]	0.214	1.198	5.588	0.00867418	1	0.00130093	124.3	26.7	149	17.383	28	3	14	3	193	20.8	5.9	53.42	3	metabolic process;regulation of biological process;response to stimulus;transport	cytoplasm;mitochondrion;vacuole	catalytic activity;enzyme regulator activity;transporter activity	Pf02221, Pf06477	14667	ENSMUSG00000000594.7	Gm2a	Lysosome
P47739	Aldehyde dehydrogenase, dimeric NADP-preferring [OS=Mus musculus]	0.217	2.187	10.095	2.77239e-05	0.78335	1.2373e-06	88.1	19.1	192.8	12.844	11	5	10	5	453	50.4	6.95	23.44	5	metabolic process;regulation of biological process;response to stimulus	cytoplasm;cytosol;endoplasmic reticulum;membrane	catalytic activity	Pf00171, Pf05893	11670	ENSMUSG00000019102.10	Aldh3a1	Histidine metabolism; Drug metabolism - cytochrome P450; Metabolic pathways; Glycolysis / Gluconeogenesis; beta-Alanine metabolism; Chemical carcinogenesis; Phenylalanine metabolism; Tyrosine metabolism; Metabolism of xenobiotics by cytochrome P450
P21460	Cystatin-C [OS=Mus musculus]	0.221	0.38	1.724	2.55781e-10	0.000142545	0.000145305	187.4	41.3	71.3	38.173	26	4	37	4	140	15.5	9	118.71	4	cell death;cell organization and biogenesis;defense response;regulation of biological process;response to stimulus	cytoplasm;endoplasmic reticulum;endosome;extracellular;membrane;vacuole	enzyme regulator activity;protein binding	Pf00031	13010	ENSMUSG00000027447.6	Cst3	Salivary secretion
O08529	Calpain-2 catalytic subunit [OS=Mus musculus]	0.221	0.414	1.875	7.74588e-06	0.156913	0.00416903	183.6	40.5	75.9	7.987	4	2	10	1	700	79.8	4.96	28.2	2	metabolic process;regulation of biological process;response to stimulus	chromosome;cytoplasm;cytosol;endoplasmic reticulum;Golgi;membrane;nucleus;vacuole	catalytic activity;metal ion binding;protein binding	Pf00648, Pf01067, Pf13833	12334	ENSMUSG00000026509.15	Capn2	Focal adhesion; Alzheimer's disease; Protein processing in endoplasmic reticulum; Apoptosis	Integrin-mediated Cell Adhesion; Alzheimers Disease
Q64437	Alcohol dehydrogenase class 4 mu/sigma chain [OS=Mus musculus]	0.226	1.125	4.978	1.63772e-06	1	4.95577e-07	127.6	28.8	143.6	37.774	22	7	31	7	374	39.9	7.85	97.86	7	metabolic process;regulation of biological process;response to stimulus	cytoplasm;cytosol;extracellular;membrane	catalytic activity;metal ion binding;nucleotide binding;protein binding	Pf00107, Pf08240	11529	ENSMUSG00000055301.8	Adh7	Drug metabolism - cytochrome P450; Retinol metabolism; Metabolic pathways; Fatty acid degradation; Glycolysis / Gluconeogenesis; Chemical carcinogenesis; Tyrosine metabolism; Metabolism of xenobiotics by cytochrome P450	Fatty Acid Omega Oxidation
O35945	Aldehyde dehydrogenase, cytosolic 1 [OS=Mus musculus]	0.227	1.043	4.585	0.000229049	0.954471	0.000954938	132.1	30.1	137.8	94.904	27	14	103	2	501	54.6	7.71	354.69	14	metabolic process	cytoplasm	catalytic activity	Pf00171, Pf05893, Pf07368	26358	ENSMUSG00000024747.3	Aldh1a7	Retinol metabolism; Metabolic pathways
P56395	Cytochrome b5 [OS=Mus musculus]	0.227	1.226	5.391	0.00287413	1	0.012585	122.3	27.8	149.9	9.013	17	2	9	2	134	15.2	5.07	28.16	2	metabolic process;response to stimulus;transport	cytosol;endoplasmic reticulum;membrane;mitochondrion	catalytic activity;metal ion binding;protein binding	Pf00173	109672	ENSMUSG00000024646.13	Cyb5; Cyb5a		Oxidation by Cytochrome P450
Q8VCT4	Carboxylesterase 1D [OS=Mus musculus]	0.231	0.803	3.475	2.14486e-07	0.24664	4.67299e-05	147.5	34.1	118.4	62.418	30	12	126	10	565	61.7	6.61	338.39	12	cell differentiation;cell organization and biogenesis;metabolic process;response to stimulus	cytoplasm;cytosol;endoplasmic reticulum;organelle lumen	catalytic activity	Pf00135, Pf00326, Pf00756, Pf07859, Pf12695	104158	ENSMUSG00000056973.6	Ces1d	Metabolic pathways; Drug metabolism - other enzymes	Irinotecan Pathway
P24472	Glutathione S-transferase A4 [OS=Mus musculus]	0.239	2.079	8.709	8.71165e-08	0.0378186	7.69264e-11	90.4	21.6	188	17.815	27	5	38	4	222	25.5	7.39	108.65	5	metabolic process;response to stimulus	cytoplasm;mitochondrion	catalytic activity;protein binding	Pf00043, Pf02798, Pf14497	14860	ENSMUSG00000032348.6	Gsta4	Glutathione metabolism; Platinum drug resistance; Drug metabolism - cytochrome P450; Chemical carcinogenesis; Metabolism of xenobiotics by cytochrome P450	Metapathway biotransformation
P06797	Cathepsin L1 [OS=Mus musculus]	0.24	0.562	2.343	2.92713e-06	0.205998	0.000994876	166.4	39.9	93.6	31.527	19	5	25	5	334	37.5	6.83	86.78	5	cell communication;cell death;cell differentiation;metabolic process;regulation of biological process;response to stimulus	cytoplasm;nucleus;vacuole	catalytic activity;protein binding	Pf00112, Pf08246	13039	ENSMUSG00000021477.8	Ctsl	Rheumatoid arthritis; Lysosome; Phagosome; Proteoglycans in cancer; Antigen processing and presentation; Apoptosis	Endochondral Ossification; Primary Focal Segmental Glomerulosclerosis FSGS
Q9R069	Basal cell adhesion molecule [OS=Mus musculus]	0.241	0.737	3.065	4.22102e-13	0.0251255	6.84995e-12	151.7	36.5	111.8	53.724	27	10	41	10	622	67.6	6.25	147.54	10		cell surface;extracellular;membrane	protein binding;receptor activity	Pf00047, Pf07679, Pf08205, Pf13895, Pf13927	57278	ENSMUSG00000002980.14	Bcam		PluriNetWork
P04925	Major prion protein [OS=Mus musculus]	0.241	1.258	5.221	0.0010594	0.876306	0.000127636	120	28.9	151	15.333	5	1	4	1	254	28	9.33	15.74	1	cell organization and biogenesis;cellular homeostasis;metabolic process;regulation of biological process;response to stimulus	cell surface;cytoplasm;cytosol;endoplasmic reticulum;Golgi;membrane	metal ion binding;protein binding;receptor activity;signal transducer activity	Pf00377, Pf11587	19122	ENSMUSG00000079037.9	Prnp	Prion diseases
P17897	Lysozyme c-1 [OS=Mus musculus]	0.244	0.088	0.36	0.0225487	0.0113305	0.701068	225.2	55	19.8	64.427	54	8	204	4	148	16.8	9.41	550.77	8	defense response;metabolic process;response to stimulus	cytoplasm;extracellular;organelle lumen	catalytic activity;protein binding	Pf00062, Pf01464	17110	ENSMUSG00000069515.6	Lyz1	Salivary secretion
P21956-1	Lactadherin [OS=Mus musculus]	0.244	0.409	1.673	0.0857794	0.453497	0.863319	181.5	44.3	74.2	11.463	10	3	4	3	463	51.2	6.52	12.56	3	cell organization and biogenesis;regulation of biological process	extracellular;membrane	protein binding	Pf00008, Pf00754	17304	ENSMUSG00000030605.15	Mfge8
P24549	Retinal dehydrogenase 1 [OS=Mus musculus]	0.245	1.453	5.942	3.73151e-05	1	1.48009e-05	111.2	27.2	161.6	174.804	45	24	224	12	501	54.4	7.8	744.43	24	cell organization and biogenesis;metabolic process;regulation of biological process;response to stimulus	cytoplasm;cytosol;nucleus	catalytic activity;nucleotide binding;protein binding	Pf00171, Pf05893, Pf07368	11668	ENSMUSG00000053279.6	Aldh1a1	Retinol metabolism; Metabolic pathways	Retinol metabolism; Fatty Acid Omega Oxidation; Dopaminergic Neurogenesis; Tryptophan metabolism
P35242	Pulmonary surfactant-associated protein A [OS=Mus musculus]	0.245	0.756	3.088	1.08704e-06	0.246706	0.000271988	150	36.7	113.3	74.703	23	9	106	9	248	26.1	5.43	330.36	9	regulation of biological process	endoplasmic reticulum;endosome;extracellular	metal ion binding	Pf00059	20387		Sftpa1
Q08857	Platelet glycoprotein 4 [OS=Mus musculus]	0.246	0.309	1.254	0.117351	0.126574	0.97514	192.9	47.5	59.6	18.083	9	4	13	4	472	52.7	8.35	36.37	4	cell organization and biogenesis;cellular homeostasis;defense response;metabolic process;regulation of biological process;response to stimulus;transport	cell surface;endoplasmic reticulum;Golgi;membrane;mitochondrion	protein binding;receptor activity;signal transducer activity	Pf01130	12491	ENSMUSG00000002944.15	Cd36	PPAR signaling pathway; Fat digestion and absorption; Insulin resistance; Phagosome; Adipocytokine signaling pathway; ECM-receptor interaction; AMPK signaling pathway; Hematopoietic cell lineage; Malaria	PPAR signaling pathway; Retinol metabolism
P45376	aldose reductase [OS=Mus musculus]	0.253	1.37	5.421	0.000353405	0.280771	1.3622e-06	114.4	28.9	156.7	32.599	24	7	32	7	316	35.7	7.18	98.88	7	metabolic process;regulation of biological process;response to stimulus	cytoplasm;cytosol;vacuole	catalytic activity	Pf00248	11677	ENSMUSG00000001642.18	Akr1b3	Metabolic pathways; Glycerolipid metabolism; Fructose and mannose metabolism; Pentose and glucuronate interconversions; Galactose metabolism	Polyol pathway; Metapathway biotransformation
P07214	Sparc [OS=Mus musculus]	0.253	0.516	2.044	0.00371545	0.28665	0.041119	169.6	42.8	87.6	3.983	3	1	1	1	302	34.4	4.86	3.11	1	regulation of biological process;response to stimulus	cell surface;cytoplasm;extracellular;membrane;nucleus	metal ion binding;protein binding	Pf00050, Pf07648, Pf09289, Pf10591	20692	ENSMUSG00000018593.13	Sparc
Q8K183	Pyridoxal kinase [OS=Mus musculus]	0.255	1.466	5.758	0.000447525	0.302641	8.13584e-06	110.3	28.1	161.7	6.509	7	1	3	1	312	35	6.29	12.79	1	cell proliferation;metabolic process;regulation of biological process	cytoplasm;cytosol;nucleus	catalytic activity;metal ion binding;nucleotide binding;protein binding	Pf00294, Pf08543	216134	ENSMUSG00000032788.15	Pdxk	Metabolic pathways; Vitamin B6 metabolism
Q00560	Interleukin-6 receptor subunit beta [OS=Mus musculus]	0.258	0.471	1.825	4.44553e-08	0.00210805	0.00405063	173.6	44.8	81.7	7.049	3	2	6	2	917	102.4	5.52	18.67	2	cellular homeostasis;metabolic process;regulation of biological process;response to stimulus	membrane	protein binding;receptor activity;signal transducer activity	Pf00041, Pf06328, Pf09067, Pf09240	16195	ENSMUSG00000021756.12	Il6st	Jak-STAT signaling pathway; Signaling pathways regulating pluripotency of stem cells; Cytokine-cytokine receptor interaction; Viral carcinogenesis	MicroRNAs in Cardiomyocyte Hypertrophy; IL-6 signaling Pathway; PluriNetWork; Adipogenesis genes; ESC Pluripotency Pathways
Q03265	ATP synthase subunit alpha, mitochondrial [OS=Mus musculus]	0.259	1.018	3.936	0.000836429	1	0.00100005	131.7	34.1	134.2	9.593	6	2	4	2	553	59.7	9.19	15.41	2	metabolic process;regulation of biological process;transport	membrane;mitochondrion	catalytic activity;nucleotide binding;protein binding;RNA binding;transporter activity	Pf00006, Pf00306, Pf02663, Pf02874, Pf05943	11946	ENSMUSG00000025428.15	Atp5a1	Metabolic pathways; Huntington's disease; Oxidative phosphorylation; Parkinson's disease; Alzheimer's disease	Electron Transport Chain; Oxidative phosphorylation
P28828	Receptor-type tyrosine-protein phosphatase mu [OS=Mus musculus]	0.263	0.457	1.741	0.00097115	0.178292	0.207615	174.4	45.8	79.8	23.717	5	4	17	4	1452	163.5	6.68	60.25	4	cell organization and biogenesis;cellular component movement;metabolic process;regulation of biological process;response to stimulus	cytoplasm;membrane	catalytic activity;protein binding;receptor activity;signal transducer activity	Pf00041, Pf00047, Pf00102, Pf00629, Pf00782, Pf07679, Pf14566	19274	ENSMUSG00000033278.9	Ptprm	Cell adhesion molecules (CAMs); Adherens junction
Q8R1F1	Niban-like protein 1 [OS=Mus musculus]	0.269	1.5	5.579	0.00287413	0.884207	0.000347698	108.4	29.1	162.5	8.702	4	3	4	3	749	84.8	5.94	11.1	3	metabolic process;regulation of biological process;transport	cytoplasm;cytosol;membrane;nucleus	protein binding		227737	ENSMUSG00000026796.16	Fam129b
Q91VU0	Protein FAM3C [OS=Mus musculus]	0.271	0.464	1.709	6.33528e-09	2.92812e-05	0.0458932	172.9	46.9	80.2	16.616	9	2	9	2	227	24.7	8.29	27.69	2	development	extracellular			27999	ENSMUSG00000029672.16	Fam3c
Q8BHL4	Retinoic acid-induced protein 3 [OS=Mus musculus]	0.274	0.864	3.156	5.41155e-08	0.816828	3.98895e-09	140.3	38.4	121.3	60.091	25	6	76	6	356	40.1	7.62	255.4	6	regulation of biological process;response to stimulus	membrane	protein binding;receptor activity;signal transducer activity	Pf00003	232431		Gprc5a		GPCRs, Class C Metabotropic glutamate, pheromone
P21803-1	Fibroblast growth factor receptor 2 [OS=Mus musculus]	0.277	0.379	1.368	0.000219277	0.0323738	0.458904	181.2	50.2	68.6	10.578	3	3	17	2	821	91.9	5.74	45.84	3	cell communication;cell death;cell differentiation;cell division;cell organization and biogenesis;cell proliferation;metabolic process;regulation of biological process;response to stimulus;transport	cell surface;cytoplasm;extracellular;Golgi;membrane;nucleus	catalytic activity;nucleotide binding;protein binding;receptor activity;signal transducer activity	Pf00047, Pf00069, Pf07679, Pf07714, Pf13895, Pf13927	14183		Fgfr2	Endocytosis; Regulation of actin cytoskeleton; MAPK signaling pathway; Ras signaling pathway; Signaling pathways regulating pluripotency of stem cells; Rap1 signaling pathway; Pathways in cancer; PI3K-Akt signaling pathway; EGFR tyrosine kinase inhibitor resistance; Central carbon metabolism in cancer; Prostate cancer	MicroRNAs in Cardiomyocyte Hypertrophy; ESC Pluripotency Pathways; Focal Adhesion-PI3K-Akt-mTOR-signaling pathway; Regulation of Actin Cytoskeleton
P01627	Ig kappa chain V-II region VKappa167 [OS=Mus musculus]	0.281	0.772	2.75	0.000497694	0.884207	0.000879408	146.1	41	112.8	7.77	13	1	7	1	120	13.3	5.4	27.23	1	response to stimulus			Pf07679	381776	ENSMUSG00000076518.6	Igkv2-112
Q91XA9	Acidic mammalian chitinase [OS=Mus musculus]	0.282	0.275	0.975	5.28521e-06	3.62451e-05	0.999754	192.7	54.3	52.9	48.344	19	7	83	7	473	52	5.06	305.65	7	cell death;defense response;metabolic process;regulation of biological process;response to stimulus	cytoplasm;extracellular	catalytic activity;protein binding	Pf00704, Pf01607	81600	ENSMUSG00000062778.12	Chia; Chia1	Metabolic pathways; Amino sugar and nucleotide sugar metabolism
Q9WVH9	Fibulin-5 [OS=Mus musculus]	0.283	0.615	2.178	0.0112767	0.414137	0.387173	158.1	44.7	97.3	14.984	8	3	11	3	448	50.2	4.7	28.34	3	cell organization and biogenesis;regulation of biological process;transport	extracellular	metal ion binding;protein binding	Pf07645, Pf12662, Pf12947, Pf14670	23876	ENSMUSG00000021186.8	Fbln5
Q9JJH1	Ribonuclease 4 [OS=Mus musculus]	0.292	0.839	2.874	1.11647e-07	0.737528	1.9319e-06	140.8	41.1	118.1	20.236	30	5	23	5	148	17	8.85	73.3	5	cell communication;metabolic process;response to stimulus	extracellular	catalytic activity	Pf00074	58809		Rnase4
P52760	2-iminobutanoate/2-iminopropanoate deaminase [OS=Mus musculus]	0.292	1.838	6.301	0.00598505	0.142683	0.000396561	95.9	28	176.2	3.335	7	1	1	1	135	14.2	8.68	3.01	1	metabolic process;regulation of biological process;response to stimulus	cytoplasm;cytosol;mitochondrion;nucleus;organelle lumen	catalytic activity;metal ion binding;protein binding;RNA binding	Pf01042	15473	ENSMUSG00000022323.11	Hrsp12; Rida
P97425	Eosinophil cationic protein 2 [OS=Mus musculus]	0.295	1.046	3.544	4.7834e-05	1	2.38443e-05	128.1	37.8	134	35.184	31	5	38	4	156	17.6	9.35	131.59	5	metabolic process;response to stimulus		catalytic activity	Pf00074	13587	ENSMUSG00000072596.4	Ear2
P70296	phosphatidylethanolamine-binding protein 1 [OS=Mus musculus]	0.297	2.177	7.335	2.99674e-05	0.021489	5.08866e-09	86.4	25.6	188	17.638	23	3	18	3	187	20.8	5.4	76.22	3	metabolic process;regulation of biological process;response to stimulus	cell surface;cytoplasm;endoplasmic reticulum;Golgi;membrane;mitochondrion;nucleus	enzyme regulator activity;nucleotide binding;protein binding;RNA binding	Pf01161	23980	ENSMUSG00000032959.12	Pebp1		EGFR1 Signaling Pathway; TNF-alpha NF-kB Signaling Pathway
P14824	annexin A6 [OS=Mus musculus]	0.297	1.058	3.564	0.101878	1	0.0668773	127.4	37.8	134.8	38.931	17	10	34	9	673	75.8	5.5	90.36	10	cell organization and biogenesis;cellular homeostasis;regulation of biological process;response to stimulus;transport	cytoplasm;cytosol;membrane;mitochondrion;nucleus	metal ion binding;nucleotide binding;protein binding;transporter activity	Pf00191	11749	ENSMUSG00000018340.13	Anxa6		Prostaglandin Synthesis and Regulation; Calcium Regulation in the Cardiac Cell
Q9CQ89	Protein CutA [OS=Mus musculus]	0.3	0.847	2.822	0.103177	1	0.0503908	139.7	41.9	118.3	9.607	16	2	9	2	177	18.9	6.77	25.91	2	cell organization and biogenesis;response to stimulus	membrane	metal ion binding;protein binding	Pf03091	67675	ENSMUSG00000024194.15	Cuta
O70456	14-3-3 protein sigma [OS=Mus musculus]	0.302	1.246	4.12	0.0197773	1	0.0246914	117.7	35.6	146.7	20.54	26	5	35	2	248	27.7	4.78	88.33	5	cell differentiation;cell organization and biogenesis;regulation of biological process;response to stimulus	cytoplasm;cytosol;extracellular;membrane;nucleus	protein binding	Pf00244	55948	ENSMUSG00000047281.3	Sfn	p53 signaling pathway; Cell cycle; Aldosterone-regulated sodium reabsorption	Calcium Regulation in the Cardiac Cell; Myometrial Relaxation and Contraction Pathways; miRNA regulation of DNA Damage Response; Alpha6-Beta4 Integrin Signaling Pathway
P21981	Protein-glutamine gamma-glutamyltransferase 2 [OS=Mus musculus]	0.304	2.63	8.661	0.0700514	0.30627	0.000435192	76.3	23.2	200.6	49.694	15	10	40	10	686	77	5.1	115.35	10	cell organization and biogenesis;cellular homeostasis;metabolic process;regulation of biological process;response to stimulus;transport	cytoplasm;cytosol;endoplasmic reticulum;membrane;mitochondrion	catalytic activity;metal ion binding;nucleotide binding;protein binding	Pf00868, Pf00927, Pf01841	21817	ENSMUSG00000037820.15	Tgm2	Huntington's disease
Q02496	mucin-1 [OS=Mus musculus]	0.305	0.658	2.154	7.05071e-06	0.112268	0.00624293	152.8	46.7	100.5	14.845	7	3	35	3	630	64.5	5.67	101.59	3		cell surface;cytoplasm;membrane;nucleus		Pf01390	17829		Muc1		IL-7 Signaling Pathway
O35639	annexin A3 [OS=Mus musculus]	0.306	1.141	3.727	9.77967e-05	0.144288	1.37574e-07	122.6	37.5	139.9	90.851	50	17	117	17	323	36.4	5.76	388.86	17	defense response;regulation of biological process;response to stimulus;transport	cytoplasm;cytosol;membrane	enzyme regulator activity;metal ion binding;protein binding	Pf00191	11745	ENSMUSG00000029484.12	Anxa3		Prostaglandin Synthesis and Regulation
P09803	Cadherin-1 [OS=Mus musculus]	0.311	1.496	4.816	7.1569e-09	0.0536795	1.31674e-11	106.9	33.2	159.9	50.843	17	13	35	13	884	98.2	4.83	125.31	13	cell differentiation;cell organization and biogenesis;metabolic process;regulation of biological process;response to stimulus	cell surface;cytoplasm;cytoskeleton;endosome;Golgi;membrane	metal ion binding;protein binding	Pf00028, Pf01049, Pf08758	12550		Cdh1	Endometrial cancer; Hippo signaling pathway; Melanoma; Cell adhesion molecules (CAMs); Adherens junction; Rap1 signaling pathway; Pathways in cancer; Thyroid cancer; Bladder cancer; Bacterial invasion of epithelial cells	PluriNetWork; Wnt Signaling Pathway NetPath
P04104	Keratin, type II cytoskeletal 1 [OS=Mus musculus]	0.311	0.732	2.355	7.84928e-08	0.714235	1.4221e-06	146.9	45.6	107.5	36.879	4	3	96	2	637	65.6	8.15	346.79	3	defense response;metabolic process;regulation of biological process;response to stimulus	cytoskeleton;membrane;nucleus	structural molecule activity	Pf00038, Pf11853	16678	ENSMUSG00000046834.6	Krt1
O54724	caveolae-associated protein 1 [OS=Mus musculus]	0.314	1.02	3.244	0.00393798	1	0.000909036	128.5	40.4	131.1	4.238	3	1	6	1	392	43.9	5.52	15.9	1	metabolic process;regulation of biological process	cytoplasm;cytosol;endoplasmic reticulum;membrane;mitochondrion;nucleus	protein binding;RNA binding	Pf15237	19285	ENSMUSG00000004044.9	Ptrf; Cavin1
Q8CIE6	coatomer subunit alpha [OS=Mus musculus]	0.321	0.589	1.833	0.000213135	0.258974	0.0373897	157	50.5	92.5	8.247	3	3	5	3	1224	138.3	7.65	12.06	3	regulation of biological process;transport	cytoplasm;extracellular;Golgi;membrane	protein binding;structural molecule activity	Pf00400, Pf04053, Pf06957	12847	ENSMUSG00000026553.17	Copa
P30412	peptidyl-prolyl cis-trans isomerase C [OS=Mus musculus]	0.328	1.236	3.772	0.0156137	1	0.00997333	117	38.3	144.6	19.517	19	4	40	3	212	22.8	7.5	89.52	4	metabolic process	cytoplasm	catalytic activity;protein binding	Pf00160	19038	ENSMUSG00000024538.7	Ppic
P16406	Glutamyl aminopeptidase [OS=Mus musculus]	0.33	0.668	2.026	2.51889e-06	0.0473273	0.00769501	150.2	49.5	100.3	43.071	13	10	35	10	945	107.9	5.44	118.58	10	cell proliferation;cellular component movement;metabolic process	membrane;organelle lumen	catalytic activity;metal ion binding	Pf01433, Pf11838, Pf13485	13809	ENSMUSG00000028024.14	Enpep	Renin-angiotensin system
Q8K157	aldose 1-epimerase [OS=Mus musculus]	0.331	0.758	2.29	0.000315608	0.796228	0.00259897	143.6	47.6	108.9	10.301	4	1	10	1	342	37.8	6.74	32.64	1	metabolic process	cytoplasm	catalytic activity;protein binding	Pf01263	319625	ENSMUSG00000035473.10	Galm	Metabolic pathways; Glycolysis / Gluconeogenesis; Galactose metabolism
Q9D7S9	Charged multivesicular body protein 5 [OS=Mus musculus]	0.333	0.219	0.659	2.77239e-05	2.06954e-07	0.00808014	193.3	64.3	42.4	4.11	5	1	9	1	219	24.6	4.79	21.75	1	cell organization and biogenesis;regulation of biological process;transport	cytoplasm;cytosol;endosome;membrane;nucleus	protein binding	Pf03357	76959	ENSMUSG00000028419.5	Chmp5	Endocytosis
O35640	Annexin A8 [OS=Mus musculus]	0.334	1.553	4.653	0.0100333	0.779049	0.000748956	103.9	34.7	161.4	14.017	12	3	6	3	327	36.7	5.94	20.77	3	coagulation	cytosol;membrane	metal ion binding;protein binding	Pf00191	11752	ENSMUSG00000021950.15	Anxa8		Prostaglandin Synthesis and Regulation
P45377	Aldose reductase-related protein 2 [OS=Mus musculus]	0.335	2.161	6.455	0.0218433	1	0.00880665	85.8	28.7	185.4	6.424	6	1	2	1	316	36.1	6.37	8.57	1	metabolic process	cytoplasm	catalytic activity	Pf00248	14187	ENSMUSG00000029762.6	Akr1b8	Metabolic pathways; Glycerolipid metabolism; Fructose and mannose metabolism; Pentose and glucuronate interconversions; Galactose metabolism
P49935	Pro-cathepsin H [OS=Mus musculus]	0.336	0.604	1.799	5.01161e-08	0.00876733	0.000875296	154.7	51.9	93.4	36.032	20	5	20	5	333	37.1	8.4	68.33	5	cell death;metabolic process;regulation of biological process;response to stimulus	cytosol;vacuole	catalytic activity;enzyme regulator activity;protein binding;receptor activity;signal transducer activity	Pf00112, Pf08246	13036	ENSMUSG00000032359.14	Ctsh	Lysosome; Apoptosis
P62900	60S ribosomal protein L31 [OS=Mus musculus]	0.337	1.991	5.905	0.21855	0.451109	0.0182765	90.1	30.4	179.5	7.962	15	2	11	2	125	14.5	10.54	27.32	2	metabolic process	membrane;ribosome	protein binding;RNA binding;structural molecule activity	Pf01198	114641	ENSMUSG00000073702.11	Rpl31	Ribosome	Cytoplasmic Ribosomal Proteins
Q61503	5'-nucleotidase [OS=Mus musculus]	0.338	0.546	1.616	2.44793e-06	0.0128355	0.0344838	159.2	53.8	87	37.471	18	7	39	7	576	63.8	6.64	114.55	7	metabolic process;regulation of biological process	cell surface;cytosol;membrane	catalytic activity;metal ion binding;nucleotide binding	Pf00149, Pf02872, Pf09587	23959	ENSMUSG00000032420.8	Nt5e	Metabolic pathways; Nicotinate and nicotinamide metabolism; Purine metabolism; Pyrimidine metabolism	Purine metabolism
Q99M71	Mammalian ependymin-related protein 1 [OS=Mus musculus]	0.34	1.943	5.711	0.0111146	0.528776	0.000363365	91.4	31.1	177.5	3.679	5	1	2	1	224	25.5	7.58	5.91	1		extracellular;vacuole	metal ion binding	Pf00811	105298	ENSMUSG00000002808.6	Epdr1
P48428	Tubulin-specific chaperone A [OS=Mus musculus]	0.343	4.123	12.023	0.477319	0.3269	0.011832	54.9	18.8	226.3	6.409	20	2	7	2	108	12.8	5.27	17.63	2	cell organization and biogenesis;metabolic process	cytoplasm;cytoskeleton	protein binding;RNA binding	Pf02970	21371	ENSMUSG00000042043.5	Tbca
Q9JII6	alcohol dehydrogenase [NADP(+)] [OS=Mus musculus]	0.355	1.505	4.232	0.00148151	0.660495	8.47806e-05	104.9	37.3	157.8	10.39	16	4	10	4	325	36.6	7.39	23.69	4	metabolic process	cytosol;membrane	catalytic activity	Pf00248	58810	ENSMUSG00000028692.14	Akr1a1	Metabolic pathways; Glycolysis / Gluconeogenesis; Glycerolipid metabolism; Pentose and glucuronate interconversions	Metapathway biotransformation
Q3UV17	Keratin, type II cytoskeletal 2 oral [OS=Mus musculus]	0.355	0.62	1.745	1.04933e-06	0.0757562	0.00165245	151.9	54	94.2	30.875	7	7	127	1	594	62.8	8.43	381.52	7		nucleus	catalytic activity;motor activity;protein binding;structural molecule activity	Pf00038, Pf01576, Pf10473	77055	ENSMUSG00000075402.1	Krt76
P16125	L-lactate dehydrogenase B chain [OS=Mus musculus]	0.357	0.916	2.564	5.04682e-05	0.954471	5.33923e-06	132	47.2	120.9	61.589	31	12	73	10	334	36.5	6.05	180.29	12	metabolic process	cytoplasm;cytosol;membrane;mitochondrion	catalytic activity;nucleotide binding;protein binding	Pf00056, Pf02866	16832	ENSMUSG00000030246.11	Ldhb	Pyruvate metabolism; Metabolic pathways; Cysteine and methionine metabolism; Glycolysis / Gluconeogenesis; Propanoate metabolism; Glucagon signaling pathway	Glycolysis and Gluconeogenesis
P28076	Proteasome subunit beta type-9 [OS=Mus musculus]	0.357	0.527	1.476	0.00136051	0.215509	0.207611	159.2	56.9	83.9	13.216	16	3	9	3	219	23.4	5.22	29.28	3	metabolic process;regulation of biological process	cytoplasm;cytosol;nucleus;proteasome	catalytic activity;protein binding	Pf00227	16912		Psmb9	Proteasome	Type II interferon signaling (IFNG); Proteasome Degradation
P46664	adenylosuccinate synthetase isozyme 2 [OS=Mus musculus]	0.359	0.478	1.333	0.29408	0.699976	0.986703	163.3	58.6	78.1	6.05	2	1	7	1	456	50	6.38	20.06	1	metabolic process;response to stimulus	cytoplasm;cytosol;membrane	catalytic activity;metal ion binding;nucleotide binding	Pf00709	11566	ENSMUSG00000015961.8	Adss	Metabolic pathways; Purine metabolism; Alanine, aspartate and glutamate metabolism	Purine metabolism; Nucleotide Metabolism
Q8CAY6	Acetyl-CoA acetyltransferase, cytosolic [OS=Mus musculus]	0.362	1.024	2.827	0.0108905	0.67922	0.135894	125.7	45.5	128.8	3.849	4	1	2	1	397	41.3	7.5	2.42	1	metabolic process;regulation of biological process	cytoplasm;cytosol;mitochondrion;nucleus	catalytic activity	Pf00108, Pf00109, Pf02803, Pf08541	110460	ENSMUSG00000023832.13	Acat2	Fatty acid metabolism; Pyruvate metabolism; Tryptophan metabolism; Valine, leucine and isoleucine degradation; Fat digestion and absorption; Metabolic pathways; Terpenoid backbone biosynthesis; Lysine degradation; Fatty acid degradation; Butanoate metabolism; Propanoate metabolism; Synthesis and degradation of ketone bodies; Carbon metabolism; Glyoxylate and dicarboxylate metabolism
P54071	Isocitrate dehydrogenase [NADP], mitochondrial [OS=Mus musculus]	0.363	0.425	1.169	0.0129697	0.191791	0.337426	167.8	61	71.3	4.968	7	2	2	2	452	50.9	8.69	5.55	2	metabolic process;regulation of biological process	cytosol;membrane;mitochondrion	catalytic activity;metal ion binding;nucleotide binding	Pf00180	269951	ENSMUSG00000030541.16	Idh2	Glutathione metabolism; Citrate cycle (TCA cycle); Metabolic pathways; Biosynthesis of amino acids; 2-Oxocarboxylic acid metabolism; Carbon metabolism; Peroxisome	TCA Cycle
P97494	glutamate--cysteine ligase catalytic subunit [OS=Mus musculus]	0.364	1.757	4.822	0.0100849	0.622248	0.00191552	96.1	35	168.9	3.272	2	1	1	1	637	72.5	5.9	3.27	1	cell organization and biogenesis;cellular homeostasis;metabolic process;regulation of biological process;response to stimulus	cytosol	catalytic activity;metal ion binding;nucleotide binding;protein binding	Pf03074	14629	ENSMUSG00000032350.9	Gclc	Glutathione metabolism; Metabolic pathways; Cysteine and methionine metabolism	Glutathione metabolism; Keap1-Nrf2; Oxidative Stress; One carbon metabolism and related pathways; Glutathione and one carbon metabolism
P07724	Serum albumin [OS=Mus musculus]	0.365	0.787	2.157	2.69906e-11	0.0107881	4.73151e-08	139.4	50.9	109.7	929.595	89	85	13327	85	608	68.6	6.07	40315.2	85	cell communication;regulation of biological process;response to stimulus;transport	cytoplasm;endoplasmic reticulum;extracellular;Golgi;nucleus	DNA binding;metal ion binding;protein binding	Pf00273	11657	ENSMUSG00000029368.10	Alb	Thyroid hormone synthesis
Q9JHC0	glutathione peroxidase 2 [OS=Mus musculus]	0.371	1.986	5.35	0.0140413	0.251291	4.93931e-05	89.4	33.2	177.5	3.728	6	1	4	1	190	22	7.77	13.49	1	metabolic process;regulation of biological process;response to stimulus	cytoplasm;cytosol	antioxidant activity;catalytic activity	Pf00255	14776		Gpx2	Glutathione metabolism; Thyroid hormone synthesis; Arachidonic acid metabolism	One carbon metabolism and related pathways; Selenium Micronutrient Network; Glutathione metabolism; Folic Acid Network; Glutathione and one carbon metabolism; Selenium metabolism/Selenoproteins
Q9D0J8	Parathymosin [OS=Mus musculus]	0.372	1.328	3.575	0.0519793	0.357458	0.000410267	111.1	41.3	147.6	15.25	24	3	9	3	101	11.4	4.22	22.27	3		cytosol	metal ion binding		69202	ENSMUSG00000030122.12	Ptms
Q9CPY7-1	cytosol aminopeptidase [OS=Mus musculus]	0.376	1.194	3.174	0.197411	1	0.115083	116.7	43.9	139.4	12.096	6	3	12	3	519	56.1	7.72	35.23	3	metabolic process	cytoplasm;cytosol;mitochondrion;nucleus	catalytic activity;metal ion binding	Pf00883, Pf02789	66988	ENSMUSG00000039682.12	Lap3	Glutathione metabolism; Arginine and proline metabolism; Metabolic pathways
Q9Z1Q9	Valine--tRNA ligase [OS=Mus musculus]	0.377	3.552	9.427	0.0486391	0.00118214	1.75851e-07	60.9	22.9	216.2	31.486	7	7	21	7	1263	140.1	7.77	56.77	7	metabolic process;regulation of biological process	cytoplasm;cytosol;mitochondrion	catalytic activity;nucleotide binding	Pf00043, Pf00133, Pf08264, Pf09334, Pf13603	22321	ENSMUSG00000007029.16	Vars	Aminoacyl-tRNA biosynthesis
P10649	Glutathione S-transferase Mu 1 [OS=Mus musculus]	0.388	1.12	2.888	0.000531152	1	0.000154529	119.6	46.4	134	58.079	37	8	55	7	218	26	7.94	178.77	8	metabolic process;response to stimulus	cytoplasm;cytosol;extracellular	catalytic activity;metal ion binding;protein binding	Pf00043, Pf02798, Pf13417, Pf14497	14862	ENSMUSG00000058135.12	Gstm1	Glutathione metabolism; Platinum drug resistance; Drug metabolism - cytochrome P450; Chemical carcinogenesis; Metabolism of xenobiotics by cytochrome P450	Estrogen metabolism; Metapathway biotransformation; Aflatoxin B1 metabolism
Q9D7X3	dual specificity protein phosphatase 3 [OS=Mus musculus]	0.388	3.537	9.121	0.299808	0.181903	0.00882042	60.9	23.6	215.5	4.381	7	1	1	1	185	20.5	6.54	3.18	1	metabolic process;regulation of biological process	cytosol;nucleus	catalytic activity;protein binding	Pf00102, Pf00782	72349	ENSMUSG00000003518.13	Dusp3	MAPK signaling pathway
Q62426	Cystatin-B [OS=Mus musculus]	0.388	0.679	1.752	0.0474134	1	0.0229989	145.1	56.3	98.6	10.604	28	3	7	3	98	11	7.39	20.01	3	regulation of biological process;response to stimulus	cytoplasm;cytosol;nucleus	enzyme regulator activity;protein binding;RNA binding	Pf00031	13014	ENSMUSG00000005054.7	Cstb
Q60854	serpin B6 [OS=Mus musculus]	0.389	0.793	2.041	0.0028915	1	0.00401229	137.5	53.5	109.1	30.886	17	6	22	6	378	42.6	5.74	71.93	6	regulation of biological process;response to stimulus	cytoplasm;extracellular	enzyme regulator activity;protein binding	Pf00079	20719	ENSMUSG00000060147.15	Serpinb6a	Amoebiasis
Q61098	Interleukin-18 receptor 1 [OS=Mus musculus]	0.391	0.444	1.135	0.034503	0.181903	0.99681	163.5	63.9	72.6	6.845	7	3	5	3	537	61.6	7.77	13.25	3	cell differentiation;regulation of biological process;response to stimulus	membrane	protein binding;receptor activity;signal transducer activity	Pf00047, Pf01582, Pf13676	16182	ENSMUSG00000026070.15	Il18r1	TNF signaling pathway; Inflammatory bowel disease (IBD); Cytokine-cytokine receptor interaction
P61939	thyroxine-binding globulin [OS=Mus musculus]	0.397	0.14	0.351	0.0294975	0.000157474	0.0189785	195.2	77.6	27.3	33.919	15	6	22	6	418	47	6.54	70.87	6	regulation of biological process;response to stimulus;transport	extracellular	enzyme regulator activity	Pf00079	331535		Serpina7
Q64105	Sepiapterin reductase [OS=Mus musculus]	0.398	0.914	2.299	0.24769	1	0.111454	129.8	51.6	118.6	5.756	13	2	2	2	261	27.9	5.74	6.47	2	cell organization and biogenesis;metabolic process;regulation of biological process;response to stimulus	cytoplasm;cytosol;mitochondrion	catalytic activity;protein binding	Pf00106, Pf08659	20751		Spr
Q9ET22	Dipeptidyl peptidase 2 [OS=Mus musculus]	0.399	0.739	1.851	0.00544865	0.651651	0.0772526	140.3	56	103.7	10.255	5	2	7	2	506	56.2	5.39	14.51	2	metabolic process	cytosol;extracellular;Golgi;vacuole	catalytic activity	Pf00561, Pf05577	83768	ENSMUSG00000026958.13	Dpp7
P35700	peroxiredoxin-1 [OS=Mus musculus]	0.401	1.017	2.54	0.00544865	1	0.0032136	124.1	49.7	126.2	69.232	52	12	252	12	199	22.2	8.12	662.96	12	cell proliferation;cellular homeostasis;defense response;metabolic process;regulation of biological process;response to stimulus	cytoplasm;cytosol;mitochondrion;nucleus;organelle lumen	antioxidant activity;catalytic activity;protein binding;RNA binding	Pf00578, Pf08534, Pf10417	18477	ENSMUSG00000028691.12	Prdx1	Peroxisome
P48758	Carbonyl reductase [NADPH] 1 [OS=Mus musculus]	0.403	1.851	4.59	0.171225	0.990418	0.0382649	92.2	37.2	170.6	11.679	24	3	3	3	277	30.6	8.31	11.63	3	metabolic process	cytoplasm;membrane;nucleus	catalytic activity	Pf00106, Pf01370, Pf08659, Pf13561	12408	ENSMUSG00000051483.8	Cbr1	Metabolic pathways; Arachidonic acid metabolism; Chemical carcinogenesis; Metabolism of xenobiotics by cytochrome P450
Q61114	BPI fold-containing family B member 1 [OS=Mus musculus]	0.406	1.197	2.948	0.00390149	1	0.0043007	115.3	46.8	138	28.48	15	8	46	8	474	52.4	6.38	127.46	8	defense response;regulation of biological process;response to stimulus	extracellular		Pf01273, Pf02886	228801	ENSMUSG00000027485.15	Bpifb1
A2A8L5	Receptor-type tyrosine-protein phosphatase F [OS=Mus musculus]	0.406	0.61	1.501	0.0754479	1	0.251976	148.8	60.5	90.8	33.897	7	7	18	7	1898	211.4	6.65	67.47	7	cell organization and biogenesis;cellular component movement;metabolic process;regulation of biological process;response to stimulus	endosome;membrane	catalytic activity;protein binding;receptor activity;signal transducer activity	Pf00041, Pf00047, Pf00102, Pf07679, Pf09294, Pf13895, Pf13927, Pf14566	19268	ENSMUSG00000033295.13	Ptprf	Insulin signaling pathway; Insulin resistance; Cell adhesion molecules (CAMs); Adherens junction	Insulin Signaling
P68372	Tubulin beta-4B chain [OS=Mus musculus]	0.407	1.445	3.552	0.00660968	0.542285	9.87079e-05	105.2	42.8	152	110.494	29	10	129	3	445	49.8	4.89	497.64	10	cell organization and biogenesis	cytoplasm;cytoskeleton;nucleus	catalytic activity;nucleotide binding;RNA binding;structural molecule activity	Pf00091, Pf03953, Pf10644	227613	ENSMUSG00000036752.4	Tubb4b	Phagosome; Gap junction
Q9JJU8	SH3 domain-binding glutamic acid-rich-like protein [OS=Mus musculus]	0.418	0.903	2.161	0.211528	1	0.246667	129.3	54	116.7	10.425	22	2	4	2	114	12.8	4.92	15.16	2	cellular homeostasis;regulation of biological process	cytoplasm	catalytic activity;protein binding	Pf00462, Pf04908	56726	ENSMUSG00000031246.14	Sh3bgrl		EGFR1 Signaling Pathway
P26040	Ezrin [OS=Mus musculus]	0.422	1.481	3.51	1.54251e-07	0.561401	4.3508e-09	103.3	43.6	153.1	172.668	48	32	253	23	586	69.4	6.1	706.09	32	cell differentiation;cell organization and biogenesis;metabolic process;regulation of biological process;response to stimulus;transport	cytoplasm;cytoskeleton;cytosol;endosome;membrane	protein binding;RNA binding	Pf00373, Pf00769, Pf09379, Pf09380	22350	ENSMUSG00000052397.8	Ezr	Leukocyte transendothelial migration; Regulation of actin cytoskeleton; MicroRNAs in cancer; Proteoglycans in cancer; Gastric acid secretion	Regulation of Actin Cytoskeleton
P00687	alpha-amylase 1 [OS=Mus musculus]	0.426	0.564	1.324	1.19621e-07	0.000906937	0.0299866	150.8	64.2	85	28.536	13	5	22	5	511	57.6	6.96	77.28	5	metabolic process	extracellular	catalytic activity;metal ion binding	Pf00128, Pf02806	11722	ENSMUSG00000074264.12	Amy1	Carbohydrate digestion and absorption; Metabolic pathways; Starch and sucrose metabolism
Q8VED5	Keratin, type II cytoskeletal 79 [OS=Mus musculus]	0.426	0.458	1.076	0.000359737	0.128363	0.150075	159.2	67.8	73	24.721	5	3	66	1	531	57.5	7.69	199.32	3			catalytic activity;motor activity;protein binding;structural molecule activity	Pf00038, Pf01576, Pf13166	223917	ENSMUSG00000061397.7	Krt79
P40936	Indolethylamine N-methyltransferase [OS=Mus musculus]	0.428	8.299	19.411	0.31142	0.00562433	1.28805e-05	30.8	13.2	256	18.537	15	3	17	3	264	29.4	6.39	54.27	3	metabolic process;response to stimulus	cytoplasm;cytosol	catalytic activity	Pf01234	21743	ENSMUSG00000003477.5	Inmt	Tryptophan metabolism; Selenocompound metabolism	Metapathway biotransformation; Tryptophan metabolism; Methylation
Q61035	Histidine--tRNA ligase, cytoplasmic [OS=Mus musculus]	0.428	0.638	1.49	0.142856	0.797859	0.536653	145.2	62.2	92.7	4.399	4	2	3	2	509	57.4	6	5.55	2	cell organization and biogenesis;metabolic process	cytoplasm;cytosol;mitochondrion	catalytic activity;nucleotide binding;protein binding	Pf00458, Pf00587, Pf03129, Pf13393	15115	ENSMUSG00000001380.6	Hars	Aminoacyl-tRNA biosynthesis
P62874	Guanine nucleotide-binding protein G(I)/G(S)/G(T) subunit beta-1 [OS=Mus musculus]	0.429	1.222	2.846	0.0369542	1	0.00995123	113.1	48.6	138.3	20.524	15	4	11	2	340	37.4	6	38.73	4	cell death;cell organization and biogenesis;cell proliferation;cellular homeostasis;regulation of biological process;response to stimulus	membrane	catalytic activity;protein binding;signal transducer activity	Pf00400	14688	ENSMUSG00000029064.15	Gnb1	Morphine addiction; Cholinergic synapse; Retrograde endocannabinoid signaling; Dopaminergic synapse; Ras signaling pathway; GABAergic synapse; Chemokine signaling pathway; Glutamatergic synapse; Pathways in cancer; Alcoholism; PI3K-Akt signaling pathway; Olfactory transduction; Phototransduction; Circadian entrainment; Serotonergic synapse	Calcium Regulation in the Cardiac Cell; G Protein Signaling Pathways; Focal Adhesion-PI3K-Akt-mTOR-signaling pathway; Estrogen signaling; Myometrial Relaxation and Contraction Pathways; Chemokine signaling pathway
Q61781	Keratin, type I cytoskeletal 14 [OS=Mus musculus]	0.429	0.624	1.454	0.744296	1	0.979993	146.1	62.7	91.2	59.603	24	9	82	2	484	52.8	5.17	207.47	9	cell differentiation;cell organization and biogenesis;response to stimulus	cytoplasm;nucleus	protein binding;structural molecule activity	Pf00038, Pf13514	16664	ENSMUSG00000045545.8	Krt14
Q78PY7	staphylococcal nuclease domain-containing protein 1 [OS=Mus musculus]	0.432	0.602	1.395	0.0224004	0.409871	0.23981	147.5	63.7	88.8	11.293	4	3	7	3	910	102	7.43	19.3	3	cell differentiation;metabolic process;regulation of biological process	cytoplasm;cytosol;membrane;mitochondrion;nucleus	catalytic activity;protein binding;RNA binding	Pf00565, Pf00567	56463	ENSMUSG00000001424.14	Snd1	Epstein-Barr virus infection; Viral carcinogenesis
O88685	26S proteasome regulatory subunit 6A [OS=Mus musculus]	0.434	1.151	2.654	0.297699	1	0.11932	116.1	50.3	133.6	8.425	13	3	3	3	442	49.5	5.19	8.22	3	metabolic process;regulation of biological process;response to stimulus	cytoplasm;membrane;nucleus;proteasome	catalytic activity;nucleotide binding;protein binding	Pf00004, Pf01078, Pf05496, Pf07724, Pf07728, Pf13191	19182	ENSMUSG00000002102.15	Psmc3	Proteasome; Epstein-Barr virus infection	TNF-alpha NF-kB Signaling Pathway; Proteasome Degradation
Q6PHU5-2	Isoform 2 of Sortilin [OS=Mus musculus]	0.437	0.283	0.648	0.121964	0.0661452	0.479166	174.5	76.2	49.3	6.917	2	1	3	1	858	94.8	5.99	12.1	1	cell differentiation;cell organization and biogenesis;development;regulation of biological process;response to stimulus;transport	cell surface;cytosol;endoplasmic reticulum;endosome;Golgi;membrane;nucleus;vacuole	protein binding;receptor activity;signal transducer activity		20661	ENSMUSG00000068747.14	Sort1
O55226	Chondroadherin [OS=Mus musculus]	0.44	0.645	1.466	0.0734895	0.924423	0.201463	143.9	63.3	92.8	3.543	4	1	2	1	358	40.3	9.39	5.76	1	regulation of biological process;response to stimulus	cytoplasm;extracellular	enzyme regulator activity;protein binding	Pf01462, Pf13855	12643	ENSMUSG00000039084.8	Chad	Focal adhesion; ECM-receptor interaction; PI3K-Akt signaling pathway	Focal Adhesion; Focal Adhesion-PI3K-Akt-mTOR-signaling pathway
P26043	radixin [OS=Mus musculus]	0.443	0.831	1.878	0.318574	1	0.54788	132	58.4	109.7	109.042	31	18	176	8	583	68.5	6.2	474.47	18	cell organization and biogenesis;regulation of biological process;response to stimulus	cytoplasm;cytoskeleton;membrane	protein binding;RNA binding	Pf00373, Pf00769, Pf09379, Pf09380	19684	ENSMUSG00000032050.17	Rdx	Regulation of actin cytoskeleton; MicroRNAs in cancer; Proteoglycans in cancer	Regulation of Actin Cytoskeleton
B2RXS4	Plexin-B2 [OS=Mus musculus]	0.447	0.261	0.584	0.280475	0.354746	0.981154	175.6	78.5	45.9	12.422	3	3	14	3	1842	206.1	5.87	55.22	3	cell proliferation;development;regulation of biological process;response to stimulus	cell surface;membrane	protein binding;receptor activity;signal transducer activity	Pf01403, Pf01437, Pf01833, Pf08337	140570	ENSMUSG00000036606.16	Plxnb2	Axon guidance
Q11136	xaa-Pro dipeptidase [OS=Mus musculus]	0.455	0.965	2.124	0.143592	0.848042	0.0129066	124	56.3	119.7	5.288	3	2	4	2	493	55	5.78	10.21	2	metabolic process		catalytic activity;metal ion binding	Pf00557, Pf05195	18624	ENSMUSG00000063931.14	Pepd
P19221	Prothrombin [OS=Mus musculus]	0.456	0.924	2.025	8.60525e-11	0.144561	9.86828e-09	126.1	57.5	116.4	138.305	39	22	166	22	618	70.2	6.43	444.09	22	cellular homeostasis;coagulation;defense response;metabolic process;regulation of biological process;response to stimulus	extracellular	catalytic activity;metal ion binding;protein binding;receptor activity;signal transducer activity	Pf00051, Pf00089, Pf00594, Pf09342, Pf09396	14061	ENSMUSG00000027249.15	F2	Regulation of actin cytoskeleton; Complement and coagulation cascades; Neuroactive ligand-receptor interaction	Regulation of Actin Cytoskeleton; Complement and Coagulation Cascades; Blood Clotting Cascade
Q9DC11	Plexin domain-containing protein 2 [OS=Mus musculus]	0.456	0.608	1.333	0.0217293	0.203873	0.918931	145.3	66.3	88.4	18.013	7	4	9	4	530	59.6	6.6	24.55	4		membrane		Pf01437, Pf13791	67448	ENSMUSG00000026748.13	Plxdc2
O88844	Isocitrate dehydrogenase [NADP] cytoplasmic [OS=Mus musculus]	0.458	0.965	2.108	0.000351374	0.500746	0.0186847	123.8	56.7	119.5	147.361	42	17	133	17	414	46.6	7.17	444.38	17	metabolic process;regulation of biological process;response to stimulus	cytoplasm;cytosol;mitochondrion	catalytic activity;metal ion binding;nucleotide binding;protein binding	Pf00180, Pf01960	15926	ENSMUSG00000025950.16	Idh1	Glutathione metabolism; Citrate cycle (TCA cycle); Metabolic pathways; Biosynthesis of amino acids; 2-Oxocarboxylic acid metabolism; Carbon metabolism; Peroxisome	Glutathione and one carbon metabolism; Glutathione metabolism
P56480	ATP synthase subunit beta, mitochondrial [OS=Mus musculus]	0.459	1.212	2.642	0.0133172	0.911097	0.00171384	112.3	51.5	136.2	12.319	7	2	9	2	529	56.3	5.34	22.97	2	cell differentiation;cellular homeostasis;metabolic process;regulation of biological process;transport	cell surface;membrane;mitochondrion;nucleus	catalytic activity;metal ion binding;nucleotide binding;protein binding;receptor activity;transporter activity	Pf00006, Pf00306, Pf02874	11947	ENSMUSG00000025393.12	Atp5b	Metabolic pathways; Huntington's disease; Oxidative phosphorylation; Parkinson's disease; Alzheimer's disease	Electron Transport Chain; Oxidative phosphorylation
P97821	Dipeptidyl peptidase 1 [OS=Mus musculus]	0.459	0.434	0.947	3.74604e-08	2.03982e-07	0.918931	158.5	72.7	68.8	161.5	40	17	188	17	462	52.3	6.89	502.95	17	cell death;metabolic process;regulation of biological process;response to stimulus	endoplasmic reticulum;Golgi;membrane;vacuole	catalytic activity;enzyme regulator activity;protein binding	Pf00112, Pf04595, Pf08773	13032	ENSMUSG00000030560.17	Ctsc	Lysosome; Apoptosis
P97449	aminopeptidase N [OS=Mus musculus]	0.459	0.447	0.975	0.00415696	0.0323738	0.99868	157.4	72.2	70.4	44.348	12	10	35	10	966	109.6	5.9	107.97	10	cell communication;cell differentiation;development;metabolic process;regulation of biological process;response to stimulus	cytoplasm;membrane;nucleus;organelle lumen	catalytic activity;metal ion binding	Pf01433, Pf11838, Pf13485	16790	ENSMUSG00000039062.15	Anpep	Glutathione metabolism; Metabolic pathways; Renin-angiotensin system; Hematopoietic cell lineage	Glutathione and one carbon metabolism; Glutathione metabolism
P14094	Sodium/potassium-transporting ATPase subunit beta-1 [OS=Mus musculus]	0.461	0.436	0.946	0.113141	0.156913	0.99681	158.1	72.9	69	4.23	5	1	9	1	304	35.2	8.65	22.25	1	cell organization and biogenesis;cellular homeostasis;metabolic process;regulation of biological process;response to stimulus;transport	membrane	catalytic activity;enzyme regulator activity;metal ion binding;nucleotide binding;protein binding;transporter activity	Pf00287	11931	ENSMUSG00000026576.12	Atp1b1	Pancreatic secretion; Carbohydrate digestion and absorption; Mineral absorption; Protein digestion and absorption; Endocrine and other factor-regulated calcium reabsorption; Thyroid hormone synthesis; Thyroid hormone signaling pathway; Proximal tubule bicarbonate reclamation; cGMP-PKG signaling pathway; Bile secretion; Salivary secretion; Cardiac muscle contraction; cAMP signaling pathway; Gastri…	Calcium Regulation in the Cardiac Cell
P70349	Histidine triad nucleotide-binding protein 1 [OS=Mus musculus]	0.464	1.475	3.179	0.0142927	0.333005	8.4174e-05	102.1	47.4	150.6	9.353	11	1	6	1	126	13.8	6.87	21.13	1	cell death;metabolic process;regulation of biological process;response to stimulus	cytoplasm;cytosol;membrane;nucleus	catalytic activity;nucleotide binding	Pf01230, Pf11969	15254	ENSMUSG00000020267.6	Hint1
Q8R242-1	Di-N-acetylchitobiase [OS=Mus musculus]	0.465	0.636	1.365	0.052901	0.209344	0.99681	142.8	66.5	90.7	20.455	16	5	15	5	366	41.3	5.6	43.23	5	metabolic process	extracellular;vacuole	catalytic activity	Pf00704	74245	ENSMUSG00000028189.12	Ctbs
P10852-2	Isoform 2 of 4F2 cell-surface antigen heavy chain [OS=Mus musculus]	0.466	1.627	3.489	0.00135615	0.0640429	3.42954e-06	97	45.2	157.8	10.872	5	2	3	2	565	62.2	5.5	8.9	2	metabolic process;response to stimulus;transport	cell surface;cytosol;membrane;nucleus	catalytic activity;protein binding;RNA binding;transporter activity	Pf00128	17254	ENSMUSG00000010095.13	Slc3a2
P35951	Low-density lipoprotein receptor [OS=Mus musculus]	0.47	0.332	0.708	0.0536518	0.0223287	0.250561	166.5	78.2	55.4	7.664	4	2	3	2	862	94.9	5.02	9.27	2	metabolic process;regulation of biological process;response to stimulus;transport	cell surface;endosome;Golgi;membrane;vacuole	metal ion binding;protein binding;receptor activity	Pf00057, Pf00058, Pf06247, Pf08450, Pf14670	16835	ENSMUSG00000032193.9	Ldlr	Endocytosis; Ovarian steroidogenesis; Toxoplasmosis; Bile secretion; Hepatitis C; Aldosterone synthesis and secretion	Wnt Signaling Pathway and Pluripotency; Statin Pathway; SREBF and miR33 in cholesterol and lipid homeostasis; Wnt Signaling Pathway
Q6NXH9	Keratin, type II cytoskeletal 73 [OS=Mus musculus]	0.475	0.516	1.087	6.66409e-05	0.00196704	0.92631	150.6	71.6	77.8	31.448	7	5	90	1	539	58.9	8.09	308.29	5	transport	nucleus	catalytic activity;motor activity;protein binding;structural molecule activity	Pf00038, Pf01576, Pf03962, Pf04156, Pf08614, Pf09728, Pf09763, Pf11559, Pf12128, Pf13514	223915	ENSMUSG00000063661.5	Krt73
O35664-3	Isoform 3 of Interferon alpha/beta receptor 2 [OS=Mus musculus]	0.481	0.723	1.503	8.48383e-05	0.783867	0.00144764	136.1	65.5	98.4	15.772	12	3	20	3	248	27.7	5.99	56.16	3	cell proliferation;defense response;regulation of biological process;response to stimulus	extracellular;membrane	protein binding;receptor activity;signal transducer activity	Pf01108, Pf09294	15976	ENSMUSG00000022971.18	Ifnar2		Focal Adhesion-PI3K-Akt-mTOR-signaling pathway
Q8BH64	EH domain-containing protein 2 [OS=Mus musculus]	0.485	0.631	1.301	0.000370308	0.0181415	0.686587	141.7	68.8	89.5	23.754	13	6	23	5	543	61.1	6.51	71.09	6	cell organization and biogenesis;regulation of biological process;transport	cytoplasm;cytoskeleton;cytosol;endosome;membrane	catalytic activity;metal ion binding;nucleotide binding;protein binding	Pf00350, Pf01926, Pf12763	259300	ENSMUSG00000074364.6	Ehd2	Endocytosis	Insulin Signaling
Q99KI0	Aconitate hydratase, mitochondrial [OS=Mus musculus]	0.488	0.401	0.822	0.274592	0.503862	0.999754	158.8	77.5	63.7	15.343	3	2	4	2	780	85.4	7.93	12.79	2	metabolic process;response to stimulus	mitochondrion	catalytic activity;metal ion binding	Pf00330, Pf00694	11429	ENSMUSG00000022477.12	Aco2	Citrate cycle (TCA cycle); Metabolic pathways; Biosynthesis of amino acids; 2-Oxocarboxylic acid metabolism; Carbon metabolism; Glyoxylate and dicarboxylate metabolism	TCA Cycle
Q02257	Junction plakoglobin [OS=Mus musculus]	0.492	1.685	3.422	0.201756	0.909499	0.0265298	94.4	46.5	159.1	29.283	11	5	13	5	745	81.7	6.14	43.38	5	cell organization and biogenesis;cellular component movement;regulation of biological process;response to stimulus	cytoplasm;cytoskeleton;cytosol;membrane;nucleus	protein binding;signal transducer activity;structural molecule activity	Pf00514	16480	ENSMUSG00000001552.14	Jup	Acute myeloid leukemia; Arrhythmogenic right ventricular cardiomyopathy (ARVC); Transcriptional misregulation in cancer; Pathways in cancer	Wnt Signaling Pathway NetPath
P07356	Annexin A2 [OS=Mus musculus]	0.493	0.907	1.841	0.000309024	0.930388	2.76895e-05	125	61.6	113.4	108.264	41	16	190	16	339	38.7	7.69	676.76	16	cell organization and biogenesis;metabolic process;regulation of biological process;response to stimulus;transport	cell surface;cytoplasm;cytosol;endosome;extracellular;membrane;nucleus	enzyme regulator activity;metal ion binding;protein binding;RNA binding	Pf00191	12306	ENSMUSG00000032231.14	Anxa2		Prostaglandin Synthesis and Regulation
Q9WVJ3	Carboxypeptidase Q [OS=Mus musculus]	0.496	0.241	0.485	0.364178	0.0781133	0.38628	172.7	85.7	41.6	38.51	13	5	17	5	470	51.8	6.21	63.1	5	metabolic process	cytoplasm;endoplasmic reticulum;extracellular;Golgi;vacuole	catalytic activity;metal ion binding;protein binding	Pf01546, Pf04389	54381	ENSMUSG00000039007.9	Cpq; Pgcp
Q9DBG5	Perilipin-3 [OS=Mus musculus]	0.497	1.295	2.603	0.235183	0.74771	0.0406634	107.4	53.4	139.1	5.703	6	2	4	2	437	47.2	5.62	11.77	2	transport	cytoplasm;cytosol;endosome;membrane	protein binding	Pf03036	66905	ENSMUSG00000024197.9	Plin3
Q9CPV4-1	Glyoxalase domain-containing protein 4 [OS=Mus musculus]	0.501	2.224	4.436	0.00849287	0.000568633	1.51469e-08	80.5	40.4	179.1	23.709	17	5	15	5	298	33.3	5.47	65.71	5		mitochondrion	protein binding	Pf00903, Pf12681	67201	ENSMUSG00000017286.15	Glod4
P63028	Translationally-controlled tumor protein [OS=Mus musculus]	0.502	1.771	3.531	0.0241207	0.0854903	0.000691559	91.7	46	162.4	3.872	9	1	2	1	172	19.5	4.86	7.7	1	cell differentiation;regulation of biological process	cytoplasm;cytosol;endosome;nucleus	metal ion binding;protein binding;RNA binding	Pf00838	22070	ENSMUSG00000060126.14	Tpt1
Q91V12-1	cytosolic acyl coenzyme A thioester hydrolase [OS=Mus musculus]	0.503	0.571	1.135	0.053583	0.246706	0.981154	144.7	72.8	82.6	13.255	7	3	9	3	381	42.5	8.68	26.74	3	metabolic process	cytoplasm;cytosol	catalytic activity;protein binding	Pf03061	70025	ENSMUSG00000028937.14	Acot7	Fatty acid elongation; Biosynthesis of unsaturated fatty acids
P62259	14-3-3 protein epsilon [OS=Mus musculus]	0.505	0.961	1.902	0.00132696	1	0.000549661	121.6	61.5	116.9	111.513	58	17	118	15	255	29.2	4.74	347.43	17	cellular component movement;cellular homeostasis;metabolic process;regulation of biological process;response to stimulus;transport	cytoplasm;cytosol;membrane;mitochondrion;nucleus	catalytic activity;protein binding;RNA binding	Pf00244	22627	ENSMUSG00000020849.13	Ywhae	Epstein-Barr virus infection; Hippo signaling pathway; Oocyte meiosis; Neurotrophin signaling pathway; Cell cycle; PI3K-Akt signaling pathway; Viral carcinogenesis	Alpha6-Beta4 Integrin Signaling Pathway; TNF-alpha NF-kB Signaling Pathway; Calcium Regulation in the Cardiac Cell; Myometrial Relaxation and Contraction Pathways
Q9WTY4	Aquaporin-5 [OS=Mus musculus]	0.505	0.339	0.67	0.00150168	0.000757668	0.0383368	162.7	82.2	55.1	7.511	10	2	3	2	265	28.3	8.62	8.21	2	transport	endoplasmic reticulum;membrane	protein binding;transporter activity	Pf00230	11830	ENSMUSG00000044217.16	Aqp5	Salivary secretion
O70251	Elongation factor 1-beta [OS=Mus musculus]	0.507	0.478	0.942	0.00813852	0.0124869	0.952019	151.1	76.7	72.2	10.153	11	2	8	2	225	24.7	4.69	20.07	2	metabolic process;response to stimulus	cytoplasm;endoplasmic reticulum	protein binding;RNA binding	Pf00736, Pf14497	55949	ENSMUSG00000025967.16	Eef1b2		Translation Factors
Q9DB34	charged multivesicular body protein 2a [OS=Mus musculus]	0.512	1.363	2.66	0.81682	1	0.863714	104.3	53.5	142.2	3.23	4	1	1	1	222	25.1	5.97	2.8	1	cell organization and biogenesis;regulation of biological process;transport	chromosome;cytoplasm;cytosol;endosome;membrane	protein binding	Pf03357	68953	ENSMUSG00000033916.5	Chmp2a	Endocytosis
Q91X72	Hemopexin [OS=Mus musculus]	0.514	3.175	6.18	0.000158727	1.80229e-06	4.7819e-12	64	32.9	203.1	327.033	53	35	2010	35	460	51.3	7.8	5817.22	35	cellular homeostasis;metabolic process;regulation of biological process;transport	extracellular	metal ion binding;transporter activity	Pf00045	15458	ENSMUSG00000030895.9	Hpx
P14152	Malate dehydrogenase, cytoplasmic [OS=Mus musculus]	0.514	1.365	2.656	0.000612884	0.0728376	2.85662e-07	104.2	53.6	142.2	67.858	43	12	95	12	334	36.5	6.58	301.7	12	metabolic process	cytoplasm;cytosol;mitochondrion	catalytic activity;nucleotide binding	Pf00056, Pf02866	17449	ENSMUSG00000020321.15	Mdh1	Pyruvate metabolism; Citrate cycle (TCA cycle); Metabolic pathways; Cysteine and methionine metabolism; Proximal tubule bicarbonate reclamation; Carbon metabolism; Glyoxylate and dicarboxylate metabolism	TCA Cycle; Glycolysis and Gluconeogenesis
Q9D8B3	Charged multivesicular body protein 4b [OS=Mus musculus]	0.514	1.283	2.494	0.0121692	0.67922	0.000670683	107.2	55.2	137.6	18.18	13	2	6	2	224	24.9	4.82	22.64	2	cell organization and biogenesis;metabolic process;regulation of biological process;transport	cytoplasm;cytosol;endosome;membrane;nucleus	protein binding	Pf03357	75608	ENSMUSG00000038467.15	Chmp4b	Endocytosis
Q8K0C9	GDP-mannose 4,6 dehydratase [OS=Mus musculus]	0.514	1.537	2.989	0.157747	0.354746	0.0103339	98.3	50.6	151.1	4.104	4	1	1	1	372	42	7.03	3.66	1	metabolic process;regulation of biological process;response to stimulus		catalytic activity;nucleotide binding;protein binding	Pf01370, Pf04321, Pf13460	218138	ENSMUSG00000038372.13	Gmds	Metabolic pathways; Amino sugar and nucleotide sugar metabolism; Fructose and mannose metabolism
Q9CWJ9	bifunctional purine biosynthesis protein purH [OS=Mus musculus]	0.515	1.286	2.499	0.0132301	0.670323	0.000695406	107.1	55.1	137.7	12.597	7	3	7	3	592	64.2	6.76	12.43	3	metabolic process;response to stimulus	membrane;mitochondrion	catalytic activity;protein binding	Pf01808, Pf02142	108147	ENSMUSG00000026192.13	Atic	Metabolic pathways; Purine metabolism; Antifolate resistance; One carbon pool by folate	Purine metabolism; One Carbon Metabolism
Q00993	Tyrosine-protein kinase receptor UFO [OS=Mus musculus]	0.516	1.433	2.777	0.100995	1	0.0406711	101.7	52.5	145.8	8.663	5	2	4	2	888	98.1	5.74	17.78	2	cell communication;cell differentiation;cell organization and biogenesis;cellular component movement;defense response;metabolic process;regulation of biological process;response to stimulus;transport	cell surface;membrane	catalytic activity;nucleotide binding;protein binding;receptor activity;signal transducer activity	Pf00041, Pf00047, Pf00069, Pf07679, Pf07714, Pf13895, Pf13927	26362	ENSMUSG00000002602.16	Axl	EGFR tyrosine kinase inhibitor resistance
P11588	Major urinary protein 1 [OS=Mus musculus]	0.516	0.373	0.723	0.020038	0.00378757	0.408718	158.8	82	59.3	85.123	59	13	177	2	180	20.6	5.1	571.73	13	cell communication;cell organization and biogenesis;metabolic process;regulation of biological process;response to stimulus;transport	cytosol;extracellular;nucleus	catalytic activity;protein binding;receptor activity;signal transducer activity;transporter activity	Pf00061	17840; 100039054	ENSMUSG00000094793.1	Mup1; Mup12
Q99PT1	rho GDP-dissociation inhibitor 1 [OS=Mus musculus]	0.522	0.689	1.321	0.131932	1	0.0997647	135.7	70.8	93.5	40.173	38	5	35	5	204	23.4	5.2	81.33	5	regulation of biological process;response to stimulus	cytoplasm;cytosol;membrane;nucleus	enzyme regulator activity;protein binding	Pf02115	192662	ENSMUSG00000025132.13	Arhgdia	Neurotrophin signaling pathway; Vasopressin-regulated water reabsorption
Q8R3G9	Tetraspanin-8 [OS=Mus musculus]	0.523	0.793	1.517	0.554379	1	0.530388	129.6	67.7	102.7	22.184	15	2	15	2	235	25.6	5.16	49.22	2	regulation of biological process;response to stimulus	cell surface;membrane	protein binding	Pf00335	216350	ENSMUSG00000034127.15	Tspan8
Q91YI0	argininosuccinate lyase [OS=Mus musculus]	0.526	1.5	2.849	0.016591	0.0558508	2.39023e-05	99.1	52.2	148.7	7.293	6	3	14	3	464	51.7	6.96	19.86	3	metabolic process;response to stimulus	cytoplasm;endoplasmic reticulum;membrane;nucleus	catalytic activity;protein binding	Pf00206, Pf14698	109900	ENSMUSG00000025533.15	Asl	Metabolic pathways; Biosynthesis of amino acids; Alanine, aspartate and glutamate metabolism; Arginine biosynthesis	Alanine and aspartate metabolism
Q60994	adiponectin [OS=Mus musculus]	0.527	1.04	1.974	0.000187503	1	9.10688e-05	116.9	61.6	121.6	31.508	16	4	56	4	247	26.8	5.57	204.86	4	cell differentiation;cell organization and biogenesis;metabolic process;regulation of biological process;response to stimulus	cell surface;endoplasmic reticulum;extracellular	protein binding	Pf00386, Pf01391	11450	ENSMUSG00000022878.5	Adipoq	PPAR signaling pathway; Type II diabetes mellitus; Longevity regulating pathway; Non-alcoholic fatty liver disease (NAFLD); Adipocytokine signaling pathway; AMPK signaling pathway	Adipogenesis genes; Leptin and adiponectin; PPAR signaling pathway
Q91VI7	Ribonuclease inhibitor [OS=Mus musculus]	0.532	1.047	1.97	0.222124	0.90011	0.0279021	116.3	61.8	121.8	55.689	32	8	28	8	456	49.8	4.78	114.27	8	regulation of biological process	cytoplasm;cytosol	enzyme regulator activity;protein binding		107702	ENSMUSG00000038650.15	Rnh1
Q08761	Vitamin K-dependent protein S [OS=Mus musculus]	0.535	0.329	0.614	0.271428	0.0640429	0.457229	160.9	86.2	52.9	38.297	12	7	26	7	675	74.9	5.82	92.24	7	coagulation;regulation of biological process	extracellular	metal ion binding;protein binding	Pf00054, Pf00594, Pf02210, Pf07645, Pf12662, Pf12947, Pf14670	19128	ENSMUSG00000022912.8	Pros1	Complement and coagulation cascades	Complement and Coagulation Cascades
Q62178	Semaphorin-4A [OS=Mus musculus]	0.536	1.336	2.494	0.010256	0.924423	0.000969951	104.5	56	139.6	28.182	9	5	12	5	760	83.4	7.72	39.91	5	cell differentiation;cell organization and biogenesis;development;regulation of biological process;response to stimulus	cytosol;membrane;nucleus	protein binding	Pf01403, Pf01437	20351	ENSMUSG00000028064.17	Sema4a	Axon guidance
Q8BKG3	Inactive tyrosine-protein kinase 7 [OS=Mus musculus]	0.536	0.671	1.251	0.384723	0.747039	0.99681	135.9	72.9	91.2	9.527	4	2	4	2	1062	117.5	6.84	7.08	2	cell differentiation;cell organization and biogenesis;cellular component movement;metabolic process;regulation of biological process;response to stimulus	membrane	catalytic activity;nucleotide binding;protein binding;receptor activity;signal transducer activity	Pf00047, Pf00069, Pf07654, Pf07679, Pf07686, Pf07714, Pf13895, Pf13927, Pf14575	71461	ENSMUSG00000023972.9	Ptk7
Q64433	10 kDa heat shock protein, mitochondrial [OS=Mus musculus]	0.54	0.57	1.054	0.0013697	0.0334293	0.834068	142.2	76.8	81	6.815	29	3	7	3	102	11	8.35	14.75	3	cell differentiation;metabolic process;response to stimulus	cytoplasm;membrane;mitochondrion;organelle lumen	metal ion binding;nucleotide binding;protein binding;RNA binding	Pf00166	15528	ENSMUSG00000073676.4	Hspe1
Q91ZX7	prolow-density lipoprotein receptor-related protein 1 [OS=Mus musculus]	0.54	0.768	1.422	0.842742	0.646758	0.863319	130	70.2	99.8	9.87	1	3	6	3	4545	504.4	5.36	15.72	3	cell proliferation;development;metabolic process;regulation of biological process;response to stimulus;transport	cytoplasm;cytosol;endosome;membrane;nucleus	metal ion binding;protein binding;receptor activity;RNA binding	Pf00057, Pf00058, Pf07645, Pf12662, Pf14670	16971		Lrp1	Alzheimer's disease; Malaria	Statin Pathway; Wnt Signaling Pathway NetPath
Q9DCN2	NADH-cytochrome b5 reductase 3 [OS=Mus musculus]	0.541	2.079	3.841	0.0108081	0.0113136	3.44128e-06	82.9	44.9	172.3	3.618	6	1	2	1	301	34.1	8.38	6.64	1	metabolic process	cytoplasm;endoplasmic reticulum;membrane;mitochondrion	catalytic activity;nucleotide binding;protein binding	Pf00175, Pf00970	109754	ENSMUSG00000018042.17	Cyb5r3	Amino sugar and nucleotide sugar metabolism	Oxidation by Cytochrome P450
Q9R1S7	multidrug resistance-associated protein 6 [OS=Mus musculus]	0.543	0.373	0.686	0.374973	0.181903	0.68472	156.6	85	58.4	5.855	1	1	8	1	1498	164.8	8.21	12.58	1	transport	membrane;nucleus	catalytic activity;nucleotide binding;transporter activity	Pf00005, Pf00664	27421	ENSMUSG00000030834.7	Abcc6	ABC transporters
P06801	NADP-dependent malic enzyme [OS=Mus musculus]	0.544	0.815	1.498	0.000132694	0.893956	0.00133706	127.2	69.2	103.6	18.625	10	4	21	4	572	63.9	7.44	64.37	4	cell organization and biogenesis;metabolic process;regulation of biological process;response to stimulus	cytoplasm;cytosol;mitochondrion	catalytic activity;metal ion binding;nucleotide binding;protein binding	Pf00390, Pf03949	17436	ENSMUSG00000032418.15	Me1	PPAR signaling pathway; Pyruvate metabolism; Metabolic pathways; Carbon metabolism	PPAR signaling pathway
P70274	Selenoprotein P [OS=Mus musculus]	0.544	1.443	2.655	0.0136746	0.993827	0.00191409	100.4	54.6	145	13.455	14	5	17	5	380	42.7	7.09	40.92	5	metabolic process;reproduction;response to stimulus	extracellular	protein binding	Pf04592, Pf04593	20363	ENSMUSG00000064373.11	Sepp1; Selenop		ESC Pluripotency Pathways; Focal Adhesion; Selenium Micronutrient Network; Selenium metabolism/Selenoproteins; Integrin-mediated Cell Adhesion
P16675	lysosomal protective protein [OS=Mus musculus]	0.546	0.338	0.619	0.88979	0.798369	0.971714	159.2	86.9	53.8	31.873	17	6	12	6	474	53.8	5.86	30.19	6	metabolic process;regulation of biological process	membrane;mitochondrion;vacuole	catalytic activity;protein binding	Pf00450	19025	ENSMUSG00000017760.15	Ctsa	Lysosome; Renin-angiotensin system
Q7TMR0-1	lysosomal Pro-X carboxypeptidase [OS=Mus musculus]	0.548	0.496	0.905	0.0469506	0.108185	0.985583	146.8	80.4	72.8	3.851	4	1	1	1	491	55	6.79	0	1	defense response;metabolic process;regulation of biological process;response to stimulus	vacuole	catalytic activity	Pf00561, Pf05576, Pf05577, Pf11144, Pf12697	72461	ENSMUSG00000061119.7	Prcp	Protein digestion and absorption; Renin-angiotensin system
P16460	Argininosuccinate synthase [OS=Mus musculus]	0.55	1.891	3.439	0.554517	0.737947	0.101457	87.2	47.9	164.9	5.008	4	2	4	2	412	46.6	8.22	8.83	2	metabolic process;regulation of biological process;response to stimulus	cytoplasm;cytosol;endoplasmic reticulum;membrane;mitochondrion;nucleus;vacuole	catalytic activity;nucleotide binding;protein binding;RNA binding	Pf00764, Pf03054, Pf06508	11898	ENSMUSG00000076441.9	Ass1	Metabolic pathways; Biosynthesis of amino acids; Alanine, aspartate and glutamate metabolism; Arginine biosynthesis	Alanine and aspartate metabolism
P06684	Complement C5 [OS=Mus musculus]	0.551	0.186	0.339	5.90433e-07	7.03282e-12	5.41199e-12	172.7	95.1	32.2	561.622	45	68	960	68	1680	188.8	6.81	3014.93	68	defense response;metabolic process;regulation of biological process;response to stimulus	extracellular	enzyme regulator activity;protein binding	Pf00207, Pf01759, Pf01821, Pf01835, Pf07677, Pf07678, Pf07703, Pf11974	15139	ENSMUSG00000026874.10	Hc	Herpes simplex infection; Staphylococcus aureus infection; Complement and coagulation cascades; Pertussis; Prion diseases; Systemic lupus erythematosus	Complement and Coagulation Cascades; Oxidative Damage; Complement Activation, Classical Pathway
O08997	Copper transport protein ATOX1 [OS=Mus musculus]	0.552	2.81	5.088	0.36494	0.0360681	0.000396561	68.8	38	193.2	3.682	12	1	3	1	68	7.3	6.51	7.25	1	cellular homeostasis;response to stimulus;transport	cytoplasm;cytosol	metal ion binding;protein binding;transporter activity	Pf00403	11927	ENSMUSG00000018585.9	Atox1	Mineral absorption
P19096	Fatty acid synthase [OS=Mus musculus]	0.554	0.313	0.565	0.713573	0.199912	0.438833	160.7	89	50.3	40.572	5	9	18	9	2504	272.3	6.58	52.73	9	cell differentiation;metabolic process;response to stimulus	cytoplasm;cytosol;Golgi;membrane;mitochondrion	catalytic activity;nucleotide binding;protein binding;RNA binding	Pf00106, Pf00107, Pf00109, Pf00550, Pf00698, Pf00975, Pf02801, Pf08241, Pf08242, Pf08659, Pf12847, Pf13489, Pf13602, Pf13847, Pf14765	14104	ENSMUSG00000025153.9	Fasn	Fatty acid metabolism; Insulin signaling pathway; Metabolic pathways; AMPK signaling pathway; Fatty acid biosynthesis	Dysregulated miRNA Targeting in Insulin/PI3K-AKT Signaling; Fatty Acid Biosynthesis
O08749	Dihydrolipoyl dehydrogenase, mitochondrial [OS=Mus musculus]	0.554	0.628	1.134	0.520862	0.377048	0.829186	137.5	76.1	86.4	11.489	8	3	6	3	509	54.2	7.9	16.55	3	cellular homeostasis;metabolic process;regulation of biological process	mitochondrion;organelle lumen	catalytic activity;nucleotide binding	Pf00070, Pf00890, Pf01134, Pf01946, Pf02852, Pf03486, Pf07992, Pf12831, Pf13450	13382	ENSMUSG00000020664.10	Dld	Pyruvate metabolism; Citrate cycle (TCA cycle); Valine, leucine and isoleucine degradation; Metabolic pathways; Glycine, serine and threonine metabolism; Glycolysis / Gluconeogenesis; Propanoate metabolism; Carbon metabolism; Glyoxylate and dicarboxylate metabolism	TCA Cycle; Fatty Acid Beta Oxidation; Glycolysis and Gluconeogenesis
Q9QXC1	Fetuin-B [OS=Mus musculus]	0.555	1.315	2.37	3.83729e-07	0.066822	4.81531e-10	104.5	58	137.5	57.631	14	8	100	8	388	42.7	6.61	288.58	8	regulation of biological process	extracellular	enzyme regulator activity	Pf00031	59083	ENSMUSG00000022871.12	Fetub
Q07797	Galectin-3-binding protein [OS=Mus musculus]	0.556	1.641	2.949	6.16386e-05	0.00614944	2.53863e-09	93.8	52.2	154	60.536	16	5	42	5	577	64.5	5.14	162.73	5	transport	extracellular;membrane	protein binding;receptor activity	Pf00530, Pf07707	19039	ENSMUSG00000033880.11	Lgals3bp
Q9D1A2	cytosolic non-specific dipeptidase [OS=Mus musculus]	0.556	0.621	1.118	0.221743	0.887832	0.738312	137.8	76.6	85.6	28.136	12	5	22	5	475	52.7	5.66	62.98	5	metabolic process	cytoplasm;cytosol	catalytic activity;metal ion binding	Pf01546, Pf07687	66054	ENSMUSG00000024644.16	Cndp2	Histidine metabolism; Arginine and proline metabolism; Metabolic pathways; beta-Alanine metabolism
P61164	Alpha-centractin [OS=Mus musculus]	0.563	1.126	2.001	0.00272972	0.872793	0.000174257	111.6	62.8	125.6	14.515	19	4	5	4	376	42.6	6.64	18.49	4		cytoplasm;cytoskeleton	nucleotide binding	Pf00022	54130	ENSMUSG00000025228.4	Actr1a
P11679	Keratin, type II cytoskeletal 8 [OS=Mus musculus]	0.569	0.651	1.145	0.218763	0.247722	0.994947	135.2	76.9	88	23.661	8	5	55	1	490	54.5	5.82	130.59	5	cell death;cell differentiation;cell organization and biogenesis;development;metabolic process;regulation of biological process;response to stimulus	cytoplasm;cytoskeleton;membrane;nucleus	catalytic activity;motor activity;protein binding;structural molecule activity	Pf00038, Pf01576, Pf04111, Pf09726, Pf10186, Pf12128, Pf13166, Pf13514, Pf15003	16691	ENSMUSG00000049382.9	Krt8		Primary Focal Segmental Glomerulosclerosis FSGS; EGFR1 Signaling Pathway
P63038-1	60 kDa heat shock protein, mitochondrial [OS=Mus musculus]	0.57	0.718	1.258	0.325075	0.829955	0.949588	131.1	74.8	94.1	34.033	18	8	23	8	573	60.9	6.18	70.1	8	cell organization and biogenesis;cell proliferation;metabolic process;regulation of biological process;response to stimulus;transport	cell surface;cytoplasm;cytosol;endoplasmic reticulum;endosome;Golgi;membrane;mitochondrion;organelle lumen	catalytic activity;nucleotide binding;protein binding;RNA binding	Pf00118	15510	ENSMUSG00000025980.14	Hspd1	RNA degradation; Tuberculosis; Legionellosis; Type I diabetes mellitus	SIDS Susceptibility Pathways
P28474	alcohol dehydrogenase class-3 [OS=Mus musculus]	0.575	1.191	2.071	0.222123	0.57904	0.010593	108.5	62.4	129.2	23.788	19	4	7	4	374	39.5	7.25	23.23	4	metabolic process;response to stimulus	cytoplasm;mitochondrion;nucleus	catalytic activity;metal ion binding;protein binding	Pf00107, Pf08240	11532	ENSMUSG00000028138.8	Adh5	Drug metabolism - cytochrome P450; Retinol metabolism; Metabolic pathways; Fatty acid degradation; Glycolysis / Gluconeogenesis; Carbon metabolism; Chemical carcinogenesis; Tyrosine metabolism; Metabolism of xenobiotics by cytochrome P450
Q921I1	Serotransferrin [OS=Mus musculus]	0.576	0.846	1.469	2.21646e-09	0.074925	1.24951e-06	123.9	71.3	104.8	859.608	72	77	4124	75	697	76.7	7.18	13138.5	77	cell differentiation;cell organization and biogenesis;cellular homeostasis;metabolic process;regulation of biological process;response to stimulus;transport	cell surface;endosome;extracellular;membrane	metal ion binding;protein binding;transporter activity	Pf00405, Pf12974	22041	ENSMUSG00000032554.15	Trf	Mineral absorption; HIF-1 signaling pathway	Iron Homeostasis
Q04447	Creatine kinase B-type [OS=Mus musculus]	0.579	4.201	7.261	0.328831	0.178406	0.00148482	51.9	30	218.1	16.285	16	4	7	4	381	42.7	5.67	25.2	4	cellular homeostasis;metabolic process	cytoplasm;cytosol;mitochondrion;nucleus	catalytic activity;nucleotide binding;protein binding	Pf00217, Pf02807	12709	ENSMUSG00000001270.8	Ckb	Arginine and proline metabolism; Metabolic pathways
P26041	Moesin [OS=Mus musculus]	0.586	0.656	1.119	0.000134684	0.0825531	0.118252	133.8	78.4	87.8	402.551	75	54	531	44	577	67.7	6.6	1532.23	54	cell differentiation;cell organization and biogenesis;cell proliferation;cellular component movement;regulation of biological process;response to stimulus	cell surface;cytoplasm;cytoskeleton;cytosol;membrane;nucleus	protein binding;RNA binding	Pf00373, Pf00769, Pf09379, Pf09380	17698	ENSMUSG00000031207.16	Msn	Leukocyte transendothelial migration; Regulation of actin cytoskeleton; Proteoglycans in cancer; Measles	Regulation of Actin Cytoskeleton
Q9ESY9	Gamma-interferon-inducible lysosomal thiol reductase [OS=Mus musculus]	0.588	0.329	0.56	0.367272	0.00974937	0.0631423	156.5	92	51.5	11.447	23	3	9	3	248	27.8	5.01	27.94	3	metabolic process;regulation of biological process	cytosol;extracellular;vacuole	catalytic activity	Pf03227	65972	ENSMUSG00000031838.7; ENSMUSG00000110777.1	Ifi30	Antigen processing and presentation
O54824-1	Pro-interleukin-16 [OS=Mus musculus]	0.589	0.642	1.089	0.0103457	0.10673	0.512504	134.5	79.2	86.3	7.358	3	3	5	3	1322	141.3	7.78	11.53	3	cellular component movement;metabolic process;regulation of biological process;response to stimulus	cytoplasm;cytosol;extracellular;membrane;nucleus	protein binding	Pf00595	16170	ENSMUSG00000001741.12	Il16
P31786	acyl-CoA-binding protein [OS=Mus musculus]	0.593	1.042	1.756	0.196973	0.646719	0.00833747	113.9	67.5	118.6	34.277	55	5	23	5	87	10	8.82	80.18	5	cell proliferation;defense response;metabolic process;regulation of biological process;response to stimulus;transport	cytoplasm;endoplasmic reticulum;Golgi;membrane;mitochondrion;nucleus	protein binding	Pf00887	13167	ENSMUSG00000026385.16	Dbi	PPAR signaling pathway	PPAR signaling pathway
Q3UND0-1	src kinase-associated phosphoprotein 2 [OS=Mus musculus]	0.595	0.717	1.205	0.201522	0.246439	0.985583	129.8	77.2	93	5.413	6	1	4	1	358	40.7	4.7	13.37	1	regulation of biological process;response to stimulus	cytoplasm;membrane	protein binding	Pf00018, Pf00169, Pf07653, Pf14593, Pf14604, Pf15413	54353	ENSMUSG00000059182.7	Skap2
O08677-2	Isoform LMW of Kininogen-1 [OS=Mus musculus]	0.596	1.718	2.88	0.000442216	0.00806096	1.73671e-08	90.5	54	155.5	300.978	57	29	1377	6	432	47.9	6.09	4326.08	29	cellular homeostasis;coagulation;defense response;regulation of biological process;response to stimulus	extracellular	enzyme regulator activity;protein binding	Pf00031	16644	ENSMUSG00000022875.17	Kng1		ACE Inhibitor Pathway; Complement and Coagulation Cascades
P20918	Plasminogen [OS=Mus musculus]	0.596	0.625	1.048	1.07378e-05	0.000284174	0.981154	135.1	80.6	84.4	345.968	45	40	498	40	812	90.7	6.6	1575.48	40	cell differentiation;cell organization and biogenesis;cellular component movement;cellular homeostasis;coagulation;metabolic process;regulation of biological process	cell surface;extracellular;membrane	catalytic activity;protein binding	Pf00024, Pf00051, Pf00089, Pf09342, Pf13365	18815	ENSMUSG00000059481.4	Plg	Staphylococcus aureus infection; Complement and coagulation cascades; Influenza A; Neuroactive ligand-receptor interaction	Blood Clotting Cascade; Complement and Coagulation Cascades
Q6IFX2	Keratin, type I cytoskeletal 42 [OS=Mus musculus]	0.598	0.726	1.214	0.205681	0.909499	0.678387	129.1	77.2	93.7	38.304	18	9	58	5	452	50.1	5.16	128.68	9		cytoplasm	structural molecule activity	Pf00038, Pf04156, Pf08317, Pf13166, Pf13514	68239	ENSMUSG00000053654.7	Krt42
P55065	phospholipid transfer protein [OS=Mus musculus]	0.604	0.419	0.694	0.048177	0.00407176	0.237856	148.3	89.5	62.2	44.011	20	8	39	8	493	54.4	6.62	122.44	8	cell organization and biogenesis;cellular component movement;metabolic process;regulation of biological process;transport	extracellular	transporter activity	Pf01273, Pf02886	18830	ENSMUSG00000017754.13	Pltp	PPAR signaling pathway	PPAR signaling pathway; Statin Pathway
Q8K2I4	Beta-mannosidase [OS=Mus musculus]	0.605	0.119	0.197	0.457248	0.00199493	0.00420927	174	105.2	20.7	14.482	2	1	4	1	879	100.8	7.25	17.65	1	metabolic process	vacuole	catalytic activity	Pf02836, Pf02837	110173		Manba	Lysosome; Other glycan degradation
Q9QWR8	alpha-N-acetylgalactosaminidase [OS=Mus musculus]	0.607	0.185	0.305	0.0284965	9.38517e-05	0.00062715	167.3	101.6	31	4.364	5	1	2	1	415	47.2	6.44	6.59	1	metabolic process	cytoplasm;vacuole	catalytic activity;protein binding	Pf02065	17939	ENSMUSG00000022453.7	Naga	Glycosphingolipid biosynthesis - globo and isoglobo series; Lysosome
P10923	Osteopontin [OS=Mus musculus]	0.61	0.204	0.334	0.234113	0.000191618	0.00181272	165.4	100.9	33.7	27.616	14	3	17	3	294	32.4	4.53	52.32	3	cell differentiation;cellular component movement;metabolic process;regulation of biological process;response to stimulus	cytoplasm;extracellular;Golgi	protein binding	Pf00865	20750	ENSMUSG00000029304.14	Spp1	Focal adhesion; Toll-like receptor signaling pathway; ECM-receptor interaction; PI3K-Akt signaling pathway	Endochondral Ossification; TGF Beta Signaling Pathway; TYROBP Causal Network; PluriNetWork; Osteoclast; Focal Adhesion; Lung fibrosis; Focal Adhesion-PI3K-Akt-mTOR-signaling pathway	Phospho [S290]
Q8CIZ8	Von Willebrand factor [OS=Mus musculus]	0.611	0.682	1.117	0.0108081	0.133226	0.860609	130.8	79.9	89.3	4.638	1	2	3	2	2813	309.1	5.5	6.52	2	cell organization and biogenesis;coagulation	cytoplasm;endoplasmic reticulum;extracellular	protein binding	Pf00092, Pf00093, Pf00094, Pf01826, Pf08742	22371		Vwf	Focal adhesion; Platelet activation; Complement and coagulation cascades; ECM-receptor interaction; PI3K-Akt signaling pathway	Blood Clotting Cascade; Focal Adhesion; Focal Adhesion-PI3K-Akt-mTOR-signaling pathway; Complement and Coagulation Cascades
Q62261-1	Spectrin beta chain, non-erythrocytic 1 [OS=Mus musculus]	0.62	1.862	3.002	0.382616	0.252241	0.00363213	86.2	53.4	160.4	27.893	4	7	15	7	2363	274.1	5.58	51.53	7	cell organization and biogenesis;metabolic process;regulation of biological process;transport	cytoplasm;cytoskeleton;membrane;nucleus	protein binding;RNA binding;structural molecule activity	Pf00169, Pf00307, Pf00435, Pf11971, Pf12128, Pf15410	20742	ENSMUSG00000020315.18	Spnb2; Sptbn1	Tight junction
Q9QUR6	prolyl endopeptidase [OS=Mus musculus]	0.622	1.124	1.808	0.366511	1	0.137182	109.3	67.9	122.8	28.127	12	5	20	5	710	80.7	5.73	70.38	5	metabolic process	cytoplasm;cytosol;membrane;nucleus	catalytic activity	Pf00326, Pf02897	19072	ENSMUSG00000019849.11	Prep	Renin-angiotensin system
P16056	Hepatocyte growth factor receptor [OS=Mus musculus]	0.629	0.818	1.3	0.0375796	0.556064	0.262866	122.6	77.2	100.3	5.171	2	2	2	2	1379	153.5	7.05	5.88	2	cell communication;cell differentiation;cell organization and biogenesis;cell proliferation;cellular component movement;metabolic process;regulation of biological process;response to stimulus	cell surface;cytoplasm;membrane	catalytic activity;nucleotide binding;protein binding;receptor activity;signal transducer activity	Pf00069, Pf01403, Pf01437, Pf01833, Pf07714	17295		Met		Alpha6-Beta4 Integrin Signaling Pathway; Focal Adhesion; Focal Adhesion-PI3K-Akt-mTOR-signaling pathway; Signaling of Hepatocyte Growth Factor Receptor
P45700	Mannosyl-oligosaccharide 1,2-alpha-mannosidase IA [OS=Mus musculus]	0.63	0.677	1.074	0.044132	0.0802985	0.999754	130	82	88	30.214	11	7	22	7	655	73.2	6.81	59.55	7	metabolic process	cytosol;endoplasmic reticulum;Golgi;membrane	catalytic activity;metal ion binding	Pf01532	17155	ENSMUSG00000003746.16	Man1a	Metabolic pathways; N-Glycan biosynthesis; Protein processing in endoplasmic reticulum
Q99KK7	dipeptidyl peptidase 3 [OS=Mus musculus]	0.633	1.348	2.131	0.0317689	0.0931427	2.29599e-05	100.6	63.7	135.7	41.48	18	7	22	7	738	82.8	5.38	80.47	7	metabolic process	cytoplasm;cytosol;membrane	catalytic activity;metal ion binding	Pf03571	75221	ENSMUSG00000063904.3	Dpp3
P08556	GTPase NRas [OS=Mus musculus]	0.642	1.029	1.603	0.815284	1	0.693433	112.3	72.1	115.6	4.547	6	1	4	1	189	21.2	5.17	10.65	1	defense response;regulation of biological process;response to stimulus	Golgi;membrane	catalytic activity;nucleotide binding;protein binding	Pf00009, Pf00071, Pf02421, Pf08477	18176		Nras		Chemokine signaling pathway; Regulation of Actin Cytoskeleton; MAPK Cascade; Focal Adhesion-PI3K-Akt-mTOR-signaling pathway; EGFR1 Signaling Pathway; MAPK signaling pathway; G Protein Signaling Pathways
P11499	Heat shock protein HSP 90-beta [OS=Mus musculus]	0.65	0.648	0.998	0.197686	1	0.434721	130.6	84.8	84.6	197.086	40	27	221	14	724	83.2	5.03	766.13	27	cell organization and biogenesis;metabolic process;regulation of biological process;response to stimulus	cell surface;cytoplasm;cytosol;extracellular;membrane;mitochondrion;nucleus	enzyme regulator activity;nucleotide binding;protein binding;RNA binding	Pf00183, Pf02518, Pf13589	15516	ENSMUSG00000023944.14	Hsp90ab1	Progesterone-mediated oocyte maturation; NOD-like receptor signaling pathway; Pathways in cancer; Antigen processing and presentation; PI3K-Akt signaling pathway; Protein processing in endoplasmic reticulum; Estrogen signaling pathway; Prostate cancer	TNF-alpha NF-kB Signaling Pathway; Focal Adhesion-PI3K-Akt-mTOR-signaling pathway
P42669	Transcriptional activator protein Pur-alpha [OS=Mus musculus]	0.654	0.315	0.482	0.514717	0.13302	0.430514	152.3	99.6	48	4.133	3	1	3	1	321	34.9	6.44	8.82	1	cell death;cell differentiation;cell proliferation;metabolic process;regulation of biological process	cytoplasm;nucleus	DNA binding;protein binding;RNA binding;translation regulator activity	Pf04845	19290	ENSMUSG00000043991.4	Pura		Exercise-induced Circadian Regulation; Exercise-induced Circadian Regulation
Q3U1J4	DNA damage-binding protein 1 [OS=Mus musculus]	0.656	1.194	1.821	0.0465433	0.753061	0.00904212	105.3	69	125.7	13.522	6	5	12	5	1140	126.8	5.26	29.6	5	cell organization and biogenesis;metabolic process;regulation of biological process;response to stimulus	cytoplasm;nucleus	DNA binding;protein binding	Pf03178, Pf10433	13194	ENSMUSG00000024740.9	Ddb1	Ubiquitin mediated proteolysis; Hepatitis B; Nucleotide excision repair; Viral carcinogenesis	PluriNetWork
P02535-1	Keratin, type I cytoskeletal 10 [OS=Mus musculus]	0.657	0.885	1.348	0.273394	0.954471	0.700551	118	77.5	104.5	50.069	17	11	101	7	570	57.7	5.11	252.7	11	cell differentiation;cell organization and biogenesis;response to stimulus		protein binding;structural molecule activity	Pf00038	16661		Krt10	Staphylococcus aureus infection
Q9R0P5	Destrin [OS=Mus musculus]	0.664	1.643	2.474	0.442561	0.0377529	0.000263947	90.7	60.2	149	33.478	55	8	65	7	165	18.5	7.97	159.2	8	cell organization and biogenesis;cellular component movement;regulation of biological process	cytoplasm;cytoskeleton	protein binding	Pf00241	56431	ENSMUSG00000015932.8	Dstn
Q61646	Haptoglobin [OS=Mus musculus]	0.665	1.448	2.177	0.086093	0.587089	0.00217054	96.4	64.1	139.5	281.334	64	24	2152	24	347	38.7	6.29	6400.82	24	defense response;metabolic process;regulation of biological process;response to stimulus	endoplasmic reticulum;extracellular;Golgi	antioxidant activity;catalytic activity;protein binding	Pf00084, Pf00089	15439	ENSMUSG00000031722.10	Hp
O09044	Synaptosomal-associated protein 23 [OS=Mus musculus]	0.665	0.978	1.471	0.117942	1	0.131805	113.5	75.5	111	3.572	7	1	1	1	210	23.2	4.98	2.42	1	cell organization and biogenesis;regulation of biological process;transport	cytoplasm;membrane;vacuole	protein binding	Pf00835, Pf05739	20619	ENSMUSG00000027287.14	Snap23	Platelet activation; SNARE interactions in vesicular transport	Insulin Signaling
O09164	Extracellular superoxide dismutase [Cu-Zn] [OS=Mus musculus]	0.668	0.715	1.071	3.74604e-08	8.62988e-05	0.0889174	125.8	84.1	90	28.087	28	5	50	5	251	27.4	6.84	159.99	5	metabolic process;response to stimulus	cytoplasm;extracellular;nucleus;organelle lumen	antioxidant activity;catalytic activity;metal ion binding;protein binding	Pf00080	20657	ENSMUSG00000072941.5	Sod3		One carbon metabolism and related pathways; Oxidative Stress
Q8BJU0-1	Small glutamine-rich tetratricopeptide repeat-containing protein alpha [OS=Mus musculus]	0.669	0.791	1.182	0.669915	1	0.619977	121.9	81.6	96.4	6.491	5	1	3	1	315	34.3	5.06	11.67	1	metabolic process;regulation of biological process	cytoplasm;cytosol;membrane;nucleus	protein binding	Pf00515, Pf07719, Pf13181, Pf13414, Pf13424, Pf13431, Pf13432, Pf14559	52551	ENSMUSG00000004937.6	Sgta
O70370	cathepsin S [OS=Mus musculus]	0.671	0.32	0.478	0.00440867	4.3909e-09	2.39526e-07	150.7	101.1	48.3	120.695	43	12	126	12	340	38.4	6.96	488.73	12	cell organization and biogenesis;metabolic process;regulation of biological process;response to stimulus	cell surface;membrane;organelle lumen;vacuole	catalytic activity;protein binding	Pf00112, Pf08246	13040	ENSMUSG00000038642.10	Ctss	Tuberculosis; Lysosome; Phagosome; Antigen processing and presentation; Apoptosis
Q00897	Alpha-1-antitrypsin 1-4 [OS=Mus musculus]	0.671	0.289	0.431	0.310761	3.14593e-05	0.000135634	153	102.7	44.3	365.861	51	29	1682	6	413	46	5.44	5034.43	29	regulation of biological process;response to stimulus	endoplasmic reticulum;extracellular;Golgi	enzyme regulator activity;protein binding	Pf00079	20703	ENSMUSG00000071177.4	Serpina1d	Complement and coagulation cascades
Q08879	Fibulin-1 [OS=Mus musculus]	0.674	0.407	0.604	0.00019429	1.13633e-09	6.45199e-07	144.1	97.2	58.7	28.793	12	6	22	6	705	78	5.16	69.49	6	cell organization and biogenesis;metabolic process;regulation of biological process;response to stimulus	extracellular	enzyme regulator activity;metal ion binding;protein binding;structural molecule activity	Pf01821, Pf07645, Pf12662, Pf14670	14114	ENSMUSG00000006369.14	Fbln1
P60229	Eukaryotic translation initiation factor 3 subunit E [OS=Mus musculus]	0.674	0.847	1.256	1	1	0.981154	119	80.2	100.8	5.325	4	1	2	1	445	52.2	6.04	9.61	1	cell organization and biogenesis;metabolic process;regulation of biological process	cytoplasm;cytosol;membrane;nucleus	protein binding;RNA binding	Pf01399, Pf09440	16341	ENSMUSG00000022336.2	Eif3e	Hepatitis C; RNA transport	Translation Factors
P61982	14-3-3 protein gamma [OS=Mus musculus]	0.674	0.534	0.793	0.105906	0.34281	0.99681	135.9	91.5	72.6	73.252	53	13	95	9	247	28.3	4.89	282.28	13	metabolic process;regulation of biological process;response to stimulus;transport	cytoplasm;cytosol;membrane	catalytic activity;protein binding;RNA binding	Pf00244	22628	ENSMUSG00000051391.9	Ywhag	Epstein-Barr virus infection; Hippo signaling pathway; Oocyte meiosis; Cell cycle; PI3K-Akt signaling pathway; Viral carcinogenesis	Calcium Regulation in the Cardiac Cell; TNF-alpha NF-kB Signaling Pathway; Myometrial Relaxation and Contraction Pathways
P56812	Programmed cell death protein 5 [OS=Mus musculus]	0.676	2.131	3.151	1	0.18135	0.0602245	78.8	53.3	167.9	3.858	10	1	1	1	126	14.3	5.68	3.41	1	cell death;regulation of biological process;response to stimulus	cytoplasm;cytosol;nucleus	DNA binding;enzyme regulator activity;protein binding	Pf01984	100042424; 56330	ENSMUSG00000030417.15	Gm3837; Pdcd5-ps; Pdcd5
P26928	Hepatocyte growth factor-like protein [OS=Mus musculus]	0.68	0.965	1.419	0.621584	1	0.588594	113.4	77.1	109.4	11.867	6	3	4	3	716	80.6	7.56	11.46	3	cellular component movement;metabolic process;regulation of biological process;response to stimulus	cytoplasm;extracellular;vacuole	catalytic activity;protein binding	Pf00024, Pf00051, Pf00089	15235	ENSMUSG00000032591.15	Mst1
P13020-1	Gelsolin [OS=Mus musculus]	0.683	0.444	0.649	0.0182813	0.00106172	0.168062	141.1	96.4	62.6	313.713	49	33	1291	33	780	85.9	6.18	4755.44	33	cell death;cell organization and biogenesis;metabolic process;regulation of biological process;response to stimulus;transport	cytoplasm;cytoskeleton;cytosol;extracellular;membrane;nucleus	metal ion binding;protein binding	Pf00626	227753	ENSMUSG00000026879.14	Gsn	Regulation of actin cytoskeleton; Fc gamma R-mediated phagocytosis; Viral carcinogenesis	Regulation of Actin Cytoskeleton
Q9QWL7	Keratin, type I cytoskeletal 17 [OS=Mus musculus]	0.686	1.091	1.59	0.528488	1	0.670895	108	74.1	117.8	38.127	20	9	68	5	433	48.1	5.06	176.76	9	cell organization and biogenesis;regulation of biological process;response to stimulus	cytoplasm;cytoskeleton	catalytic activity;motor activity;protein binding;receptor activity;signal transducer activity;structural molecule activity	Pf00038, Pf01576, Pf07888	16667	ENSMUSG00000035557.9	Krt17		EGFR1 Signaling Pathway
Q9EQP2	EH domain-containing protein 4 [OS=Mus musculus]	0.686	0.504	0.735	0.842908	0.798369	0.986703	137	93.9	69.1	10.508	5	2	5	2	541	61.4	6.76	16.6	2	cell organization and biogenesis;regulation of biological process;response to stimulus;transport	endoplasmic reticulum;endosome;membrane	metal ion binding;nucleotide binding;protein binding	Pf00350, Pf01926, Pf12763	98878	ENSMUSG00000027293.13	Ehd4	Endocytosis
P37040	NADPH--cytochrome P450 reductase [OS=Mus musculus]	0.687	1.563	2.274	0.0553805	1	0.0563418	92.3	63.4	144.3	6.416	6	2	3	2	678	77	5.53	9.79	2	metabolic process;regulation of biological process;response to stimulus	endoplasmic reticulum;membrane;mitochondrion	catalytic activity;nucleotide binding;protein binding	Pf00175, Pf00258, Pf00667	18984	ENSMUSG00000005514.14	Por		Oxidation by Cytochrome P450
Q922U2	keratin, type II cytoskeletal 5 [OS=Mus musculus]	0.688	0.682	0.992	0.0851903	0.135931	0.999754	126.6	87.1	86.3	115.489	25	20	220	10	580	61.7	7.75	634.79	20	metabolic process	cytoplasm;membrane;mitochondrion;nucleus	catalytic activity;motor activity;protein binding;structural molecule activity	Pf00038, Pf01576, Pf03961, Pf04111, Pf05957	110308	ENSMUSG00000061527.6	Krt5
P62880	Guanine nucleotide-binding protein G(I)/G(S)/G(T) subunit beta-2 [OS=Mus musculus]	0.689	1.119	1.625	0.0112696	0.925878	0.00111263	106.8	73.6	119.6	24.826	22	5	14	3	340	37.3	6	52.41	5	regulation of biological process;response to stimulus	cytoplasm;membrane	catalytic activity;protein binding;signal transducer activity	Pf00400	14693	ENSMUSG00000029713.15	Gnb2	Morphine addiction; Cholinergic synapse; Retrograde endocannabinoid signaling; Dopaminergic synapse; Ras signaling pathway; GABAergic synapse; Chemokine signaling pathway; Glutamatergic synapse; Pathways in cancer; Alcoholism; PI3K-Akt signaling pathway; Circadian entrainment; Serotonergic synapse	G Protein Signaling Pathways; Chemokine signaling pathway; Myometrial Relaxation and Contraction Pathways; Focal Adhesion-PI3K-Akt-mTOR-signaling pathway; Calcium Regulation in the Cardiac Cell
P12023	Amyloid-beta A4 protein [OS=Mus musculus]	0.692	0.578	0.836	0.939815	0.246706	0.301954	132.2	91.4	76.4	27.562	6	4	15	4	770	86.7	4.79	50.26	4	cell death;cell growth;cell organization and biogenesis;cellular component movement;cellular homeostasis;metabolic process;regulation of biological process;response to stimulus;transport	cell surface;cytoplasm;endoplasmic reticulum;endosome;Golgi;membrane	DNA binding;enzyme regulator activity;metal ion binding;protein binding	Pf00014, Pf02177, Pf03494, Pf03938, Pf10515, Pf11657, Pf11740, Pf12924, Pf12925, Pf13868	11820		App	Alzheimer's disease; Serotonergic synapse	Alzheimers Disease; Delta-Notch Signaling Pathway
Q62151-2	Isoform 2 of Advanced glycosylation end product-specific receptor [OS=Mus musculus]	0.696	0.886	1.274	0.351186	0.628391	0.0189785	116.2	80.8	103	49.361	33	7	81	7	333	35.3	6.87	256.16	7	cell organization and biogenesis;cellular homeostasis;defense response;regulation of biological process;response to stimulus	cell surface;cytoplasm;cytosol;extracellular;membrane;nucleus	protein binding;receptor activity;signal transducer activity	Pf00047, Pf07679, Pf07686, Pf08205, Pf13895, Pf13927	11596	ENSMUSG00000015452.14	Ager
Q8CDN6	Thioredoxin-like protein 1 [OS=Mus musculus]	0.704	4.439	6.306	0.543821	0.00408625	6.21661e-05	48.8	34.4	216.8	6.165	8	1	2	1	289	32.2	4.96	9.09	1	cellular homeostasis;metabolic process;regulation of biological process;response to stimulus;transport	cytoplasm;cytosol;nucleus;proteasome	antioxidant activity;catalytic activity	Pf00085, Pf06201, Pf13098	53382	ENSMUSG00000024583.2	Txnl1
P97315	Cysteine and glycine-rich protein 1 [OS=Mus musculus]	0.706	1.492	2.113	0.718011	0.144561	0.00701124	93.8	66.2	140	8.451	19	2	5	2	193	20.6	8.57	14.64	2	cell organization and biogenesis	cytoskeleton;nucleus	metal ion binding;protein binding;RNA binding	Pf00412	13007	ENSMUSG00000026421.14	Csrp1
O89020-1	Afamin [OS=Mus musculus]	0.706	0.558	0.79	0.0106847	2.98367e-05	0.0084284	132.5	93.5	73.9	71.146	22	12	103	12	608	69.3	5.78	281.19	12	transport	extracellular		Pf00273	280662	ENSMUSG00000029369.17	Afm
P01680	Ig kappa chain V-IV region S107B [OS=Mus musculus]	0.707	0.49	0.694	1	0.763959	0.661921	136.5	96.5	66.9	4.429	9	1	90	1	129	13.8	8.47	256.13	1	response to stimulus			Pf07686	381831		Igkv4-58
Q60805	Tyrosine-protein kinase Mer [OS=Mus musculus]	0.708	0.503	0.711	0.466391	0.781935	0.999754	135.7	96.1	68.3	3.406	2	1	2	1	994	110.1	5.5	8.12	1	cell differentiation;cell organization and biogenesis;metabolic process;regulation of biological process;response to stimulus;transport	cytoplasm;membrane	catalytic activity;nucleotide binding;protein binding;receptor activity;signal transducer activity	Pf00041, Pf00047, Pf00069, Pf07679, Pf07714, Pf13895, Pf13927	17289	ENSMUSG00000014361.5	Mertk
Q3B7Z2	Oxysterol-binding protein 1 [OS=Mus musculus]	0.711	1.15	1.618	0.88979	0.718577	0.200295	104.9	74.5	120.6	3.587	2	1	1	1	805	88.7	7.2	2.89	1	regulation of biological process;transport	cytoplasm;cytosol;endoplasmic reticulum;Golgi;membrane;nucleus	protein binding;transporter activity	Pf00169, Pf01237, Pf15406, Pf15409, Pf15413	76303	ENSMUSG00000024687.10	Osbp
P16858	glyceraldehyde-3-phosphate dehydrogenase [OS=Mus musculus]	0.712	0.586	0.822	0.0708535	0.561401	0.71301	130.6	93	76.4	177.858	52	16	638	16	333	35.8	8.25	1765.72	16	cell death;cell organization and biogenesis;defense response;development;metabolic process;regulation of biological process;response to stimulus	cytoplasm;cytoskeleton;cytosol;membrane;mitochondrion;nucleus	catalytic activity;enzyme regulator activity;nucleotide binding;protein binding	Pf00044, Pf02800	14433; 100042025; 100042746	ENSMUSG00000057666.18	Gapdh; Gm20899; LOC100042025; Gapdh-ps15; Gm12033	Metabolic pathways; Biosynthesis of amino acids; Glycolysis / Gluconeogenesis; HIF-1 signaling pathway; Alzheimer's disease; Carbon metabolism	Glycolysis and Gluconeogenesis
P63001	Ras-related C3 botulinum toxin substrate 1 [OS=Mus musculus]	0.713	0.868	1.218	0.816564	1	0.481951	116.2	82.8	100.9	17.931	23	4	36	1	192	21.4	8.5	84.02	4	cell communication;cell differentiation;cell organization and biogenesis;cell proliferation;cellular component movement;regulation of biological process;response to stimulus;transport	cytoplasm;cytosol;membrane;nucleus	catalytic activity;nucleotide binding;protein binding	Pf00025, Pf00071, Pf08477	19353	ENSMUSG00000001847.14	Rac1	Leukocyte transendothelial migration; AGE-RAGE signaling pathway in diabetic complications; Wnt signaling pathway; Regulation of actin cytoskeleton; MAPK signaling pathway; Pancreatic secretion; Ras signaling pathway; Amyotrophic lateral sclerosis (ALS); VEGF signaling pathway; Focal adhesion; Chemokine signaling pathway; Axon guidance; Osteoclast differentiation; Adherens junction; Sphingolipid …	Chemokine signaling pathway; EGFR1 Signaling Pathway; Regulation of Actin Cytoskeleton; Alpha6-Beta4 Integrin Signaling Pathway; IL-6 signaling Pathway; p38 MAPK Signaling Pathway; IL-5 Signaling Pathway; Insulin Signaling; Microglia Pathogen Phagocytosis Pathway; MicroRNAs in Cardiomyocyte Hypertrophy; Wnt Signaling Pathway NetPath; MAPK signaling pathway; Wnt Signaling Pathway; IL-3 Signaling P…
Q9Z0L8-1	Gamma-glutamyl hydrolase [OS=Mus musculus]	0.715	0.554	0.776	0.185536	0.0178955	0.243657	132.2	94.5	73.3	10.679	7	2	6	2	317	35.4	7.5	19.53	2	metabolic process;response to stimulus	cytosol;extracellular;nucleus;vacuole	catalytic activity	Pf00117, Pf07722	14590	ENSMUSG00000073987.4	Ggh	Antifolate resistance; Folate biosynthesis
Q8JZQ9	Eukaryotic translation initiation factor 3 subunit B [OS=Mus musculus]	0.718	1.665	2.321	0.0319169	0.0652694	8.50466e-05	88.7	63.6	147.7	14.027	11	4	7	4	803	91.3	5.02	24.83	4	metabolic process;regulation of biological process	cytoplasm	protein binding;RNA binding	Pf00076, Pf08662, Pf13893, Pf14259	27979	ENSMUSG00000056076.13	Eif3b	RNA transport	mRNA processing; IL-2 Signaling Pathway; Translation Factors
Q9QYB1	Chloride intracellular channel protein 4 [OS=Mus musculus]	0.719	0.534	0.742	0.518842	0.201145	0.457626	133.2	95.8	71.1	3.407	5	1	1	1	253	28.7	5.59	2.7	1	cell differentiation;cell organization and biogenesis;cellular homeostasis;metabolic process;regulation of biological process;response to stimulus;transport	cell surface;cytoplasm;cytoskeleton;cytosol;membrane;mitochondrion;nucleus	catalytic activity;protein binding;transporter activity	Pf00043, Pf13409, Pf13410, Pf13417, Pf14497	29876	ENSMUSG00000037242.8	Clic4
E9PZJ8-1	Activating signal cointegrator 1 complex subunit 3 [OS=Mus musculus]	0.721	0.367	0.509	0.991593	0.401984	0.406931	143.7	103.6	52.7	4.005	1	1	12	1	2198	250.4	7.02	19.55	1	cell proliferation;metabolic process;regulation of biological process;response to stimulus	cytosol;membrane;nucleus	catalytic activity;nucleotide binding;RNA binding	Pf00270, Pf00271, Pf02889	77987	ENSMUSG00000038774.9	Ascc3
P54728	UV excision repair protein RAD23 homolog B [OS=Mus musculus]	0.721	1.06	1.471	0.61485	1	0.448001	107.9	77.8	114.4	10.329	11	4	10	3	416	43.5	4.83	30.37	4	cell organization and biogenesis;metabolic process;regulation of biological process;response to stimulus	cytoplasm;cytosol;nucleus;proteasome	DNA binding;protein binding	Pf00240, Pf00627, Pf09280, Pf11976, Pf13881	19359	ENSMUSG00000028426.10	Rad23b	Nucleotide excision repair; Protein processing in endoplasmic reticulum
Q9DBP0	Sodium-dependent phosphate transport protein 2B [OS=Mus musculus]	0.722	0.653	0.904	0.643434	0.116011	0.29329	126.3	91.2	82.5	9.774	2	1	3	1	697	76.2	7.68	10.72	1	cellular homeostasis;response to stimulus;transport	cytoplasm;membrane	metal ion binding;protein binding;transporter activity	Pf02690	20531	ENSMUSG00000029188.14	Slc34a2	Mineral absorption
Q9QZ06	Toll-interacting protein [OS=Mus musculus]	0.73	1.164	1.595	0.834236	1	0.937028	103.6	75.7	120.7	4.46	5	1	6	1	274	30.3	5.17	16.92	1	cell differentiation;defense response;metabolic process;regulation of biological process;response to stimulus	cytoplasm	protein binding	Pf00168, Pf02845	54473	ENSMUSG00000025139.14	Tollip	Toll-like receptor signaling pathway	IL-1 Signaling Pathway
P16110	Galectin-3 [OS=Mus musculus]	0.734	0.604	0.823	0.252257	0.24691	0.976953	128.3	94.2	77.5	28.457	20	5	23	5	264	27.5	8.38	80.53	5	cell differentiation;cell organization and biogenesis;cellular component movement;defense response;metabolic process;regulation of biological process;response to stimulus	cell surface;cytoplasm;extracellular;membrane;nucleus;spliceosomal complex	protein binding;receptor activity;RNA binding;signal transducer activity	Pf00337	16854		Lgals3
P05213	Tubulin alpha-1B chain [OS=Mus musculus]	0.735	0.925	1.26	0.723382	0.742851	0.0982486	112.8	82.9	104.4	92.617	37	10	84	5	451	50.1	5.06	313.53	10	cell organization and biogenesis;response to stimulus	cytoplasm;cytoskeleton;cytosol;membrane	catalytic activity;nucleotide binding;protein binding;RNA binding;structural molecule activity	Pf00091, Pf03953	22143	ENSMUSG00000023004.8	Tuba1b	Phagosome; Gap junction; Apoptosis
P09528	Ferritin heavy chain [OS=Mus musculus]	0.735	0.432	0.588	0.0817851	0.00352259	0.135894	138.5	101.7	59.8	128.685	63	11	115	11	182	21.1	5.88	383.32	11	cellular homeostasis;metabolic process;regulation of biological process;response to stimulus;transport	extracellular;mitochondrion;nucleus;organelle lumen;vacuole	catalytic activity;metal ion binding	Pf00210	14319	ENSMUSG00000024661.6	Fth1	Mineral absorption	Iron Homeostasis
O55131	Septin-7 [OS=Mus musculus]	0.735	0.947	1.29	0.342804	1	0.434721	111.9	82.2	106	7.057	6	2	3	2	436	50.5	8.57	10.94	2	cell differentiation;cell division;cell growth;cell organization and biogenesis;regulation of biological process	chromosome;cytoplasm;cytoskeleton;membrane;nucleus	nucleotide binding;protein binding	Pf00735, Pf01926, Pf05368	235072		Sept7
P17742	peptidyl-prolyl cis-trans isomerase A [OS=Mus musculus]	0.738	2.822	3.826	0.105402	0.00015895	5.80677e-08	65.8	48.5	185.7	78.29	52	10	254	9	164	18	7.9	681.08	10	cell differentiation;cell organization and biogenesis;metabolic process;regulation of biological process	cytoplasm;cytosol;extracellular;membrane;nucleus	catalytic activity;protein binding;RNA binding	Pf00160	268373	ENSMUSG00000071866.12	Ppia
O54782	Epididymis-specific alpha-mannosidase [OS=Mus musculus]	0.74	0.355	0.48	0.443225	0.00717931	0.0231113	143.2	105.9	50.9	7.063	2	2	3	2	1018	115.5	7.39	7.82	2	metabolic process	extracellular;vacuole	catalytic activity;metal ion binding	Pf01074, Pf07748, Pf09261	17160	ENSMUSG00000029119.9	Man2b2	Other glycan degradation
P05367	Serum amyloid A-2 protein [OS=Mus musculus]	0.746	2.019	2.706	0.833613	0.0970494	0.00430559	79.7	59.4	160.9	13.419	22	4	25	1	122	13.6	6.93	63.92	4	cellular component movement;defense response;response to stimulus	extracellular	protein binding	Pf00277	20209	ENSMUSG00000057465.5	Saa2
Q9QUN9	Dickkopf-related protein 3 [OS=Mus musculus]	0.746	0.54	0.724	0.80804	0.790999	0.99596	131.3	97.9	70.9	6.746	8	2	2	2	349	38.4	4.54	6.24	2	development;regulation of biological process;response to stimulus	extracellular		Pf04706, Pf06607	50781	ENSMUSG00000030772.6	Dkk3
Q7TNG5-2	Isoform 2 of Echinoderm microtubule-associated protein-like 2 [OS=Mus musculus]	0.75	1.334	1.779	0.878841	1	0.500318	97.3	73	129.8	30.304	15	8	30	8	668	72.7	6.16	87.32	8	regulation of biological process	cytoplasm;cytoskeleton	protein binding	Pf00400, Pf03451	72205	ENSMUSG00000040811.15	Eml2
Q61768	Kinesin-1 heavy chain [OS=Mus musculus]	0.76	0.767	1.009	0.893225	1	0.588594	118.7	90.2	91	11.911	4	3	3	3	963	109.5	6.44	7.7	3	cell differentiation;cell organization and biogenesis;cellular component movement;metabolic process;regulation of biological process;transport	cytoplasm;cytoskeleton;cytosol;membrane	catalytic activity;motor activity;nucleotide binding;protein binding	Pf00225, Pf01576, Pf02463, Pf03999, Pf04111, Pf04156, Pf05483, Pf05557, Pf05622, Pf06160, Pf07111, Pf07888, Pf10174, Pf12128, Pf13514, Pf14915	16573	ENSMUSG00000006740.13	Kif5b	Endocytosis; Dopaminergic synapse	Insulin Signaling
P42932	T-complex protein 1 subunit theta [OS=Mus musculus]	0.762	1.152	1.512	0.469725	0.454029	0.0150504	102.9	78.5	118.6	34.538	22	10	26	10	548	59.5	5.62	68.42	10	cell organization and biogenesis;metabolic process;regulation of biological process;transport	cytoplasm;cytoskeleton;cytosol	nucleotide binding;protein binding	Pf00118	12469	ENSMUSG00000025613.13	Cct8
Q9CZ30-1	obg-like ATPase 1 [OS=Mus musculus]	0.769	1.411	1.835	0.903266	0.728287	0.169643	94.3	72.6	133.1	10.491	9	3	7	3	396	44.7	7.81	15.51	3	metabolic process	cytoplasm;cytosol;membrane;nucleus	catalytic activity;metal ion binding;nucleotide binding;protein binding	Pf01926, Pf02421, Pf06071	67059	ENSMUSG00000027108.15	Ola1
P47968	ribose-5-phosphate isomerase [OS=Mus musculus]	0.772	0.642	0.831	0.573748	0.449431	0.924688	124.3	96	79.7	26.516	21	5	21	5	303	32.4	8.02	55.25	5	metabolic process	cytosol	catalytic activity;protein binding	Pf06026	19895	ENSMUSG00000053604.5	Rpia	Metabolic pathways; Biosynthesis of amino acids; Pentose phosphate pathway; Carbon metabolism	Pentose Phosphate Pathway
P22599	Alpha-1-antitrypsin 1-2 [OS=Mus musculus]	0.774	0.498	0.643	0.0108613	4.70994e-09	1.21745e-07	132.1	102.2	65.7	384.256	57	27	2599	8	413	45.9	5.54	7714.51	27	defense response;metabolic process;regulation of biological process;response to stimulus	endoplasmic reticulum;extracellular;Golgi	enzyme regulator activity;protein binding	Pf00079	20701	ENSMUSG00000071178.11	Serpina1b	Complement and coagulation cascades
Q99L47	Hsc70-interacting protein [OS=Mus musculus]	0.777	0.359	0.462	0.861194	0.00528604	0.00514495	140.4	109.1	50.4	4.278	3	1	6	1	371	41.6	5.26	18.45	1	cell organization and biogenesis;metabolic process;regulation of biological process	cytoplasm;cytosol	nucleotide binding;protein binding	Pf00515, Pf13371, Pf13414, Pf13424, Pf13431, Pf13432	70356	ENSMUSG00000022403.14	St13
P47738	Aldehyde dehydrogenase, mitochondrial [OS=Mus musculus]	0.787	0.728	0.925	0.183232	0.28366	0.999754	119.3	93.9	86.8	47.801	25	10	76	8	519	56.5	7.62	230.65	10	metabolic process;regulation of biological process	mitochondrion;organelle lumen	catalytic activity;nucleotide binding;protein binding	Pf00171	11669	ENSMUSG00000029455.14	Aldh2	Histidine metabolism; Pyruvate metabolism; Arginine and proline metabolism; Tryptophan metabolism; Valine, leucine and isoleucine degradation; Metabolic pathways; Lysine degradation; Fatty acid degradation; Glycolysis / Gluconeogenesis; beta-Alanine metabolism; Ascorbate and aldarate metabolism; Glycerolipid metabolism; Pentose and glucuronate interconversions	Tryptophan metabolism; Fatty Acid Omega Oxidation
Q8CGC7	Bifunctional glutamate/proline--tRNA ligase [OS=Mus musculus]	0.79	0.717	0.908	0.493466	0.228454	0.693433	119.6	94.5	85.8	13.285	3	3	9	3	1512	170	7.66	25.84	3	metabolic process;regulation of biological process;response to stimulus	cytoplasm;cytosol;membrane	catalytic activity;metal ion binding;nucleotide binding;protein binding;RNA binding	Pf00458, Pf00587, Pf00749, Pf01406, Pf03129, Pf03950, Pf09180, Pf14497	107508	ENSMUSG00000026615.14	Eprs	Metabolic pathways; Aminoacyl-tRNA biosynthesis; Porphyrin and chlorophyll metabolism	Parkinsons Disease Pathway
Q6IME9	Keratin, type II cytoskeletal 72 [OS=Mus musculus]	0.791	0.877	1.109	0.982567	1	0.756275	112.5	88.9	98.6	22.866	7	4	26	1	520	56.7	7.4	73.52	4			catalytic activity;motor activity;protein binding;structural molecule activity	Pf00038, Pf01576, Pf09728, Pf12128, Pf13514	105866	ENSMUSG00000056605.6	Krt72; Krt72-ps
Q9Z0K8	Pantetheinase [OS=Mus musculus]	0.793	0.54	0.68	0.617893	0.0318807	0.0714398	128.6	102	69.4	11.408	3	1	3	1	512	57.1	5.94	11.52	1	defense response;metabolic process;regulation of biological process;response to stimulus	membrane	catalytic activity	Pf00795	22361	ENSMUSG00000037440.8	Vnn1	Pantothenate and CoA biosynthesis
P09470	Angiotensin-converting enzyme [OS=Mus musculus]	0.797	0.377	0.473	0.547305	0.000290566	0.000655182	138	110	52	15.479	4	4	20	4	1312	150.8	6.55	54.34	4	cell proliferation;metabolic process;regulation of biological process;response to stimulus;transport	cytoplasm;endosome;extracellular;membrane;vacuole	catalytic activity;metal ion binding;protein binding	Pf01401	11421	ENSMUSG00000020681.14	Ace	Hypertrophic cardiomyopathy (HCM); Chagas disease (American trypanosomiasis); Renin-angiotensin system; Renin secretion	ACE Inhibitor Pathway
Q61129	Complement factor I [OS=Mus musculus]	0.799	0.779	0.975	0.000227132	0.000803773	0.99596	116.3	93	90.7	187.325	54	27	217	27	603	67.2	7.46	657.47	27	defense response;metabolic process;regulation of biological process;response to stimulus;transport	extracellular;membrane;nucleus	catalytic activity;metal ion binding;protein binding;receptor activity	Pf00057, Pf00089, Pf00530, Pf07648, Pf13365	12630	ENSMUSG00000058952.12	Cfi	Staphylococcus aureus infection; Complement and coagulation cascades	Complement and Coagulation Cascades
P07759	Serine protease inhibitor A3K [OS=Mus musculus]	0.808	0.713	0.883	0.330704	0.0383244	0.248804	119	96.1	84.9	357.493	47	23	4894	12	418	46.9	5.16	22019.2	23	regulation of biological process;response to stimulus	extracellular	enzyme regulator activity;protein binding	Pf00079	20714		Serpina3k
P03977	Ig kappa chain V-III region 50S10.1 [OS=Mus musculus]	0.81	1.28	1.58	0.871916	1	0.957281	97.1	78.7	124.3	29.531	30	3	71	2	111	12	5.06	329.71	3				Pf07686
O35955	Proteasome subunit beta type-10 [OS=Mus musculus]	0.811	0.747	0.921	0.7901	0.596267	0.898292	117.3	95.1	87.6	14.412	15	4	22	4	273	29	6.87	54.29	4	cell organization and biogenesis;cell proliferation;metabolic process	cytoplasm;cytosol;nucleus;proteasome	catalytic activity	Pf00227, Pf12465	19171	ENSMUSG00000031897.9	Psmb10	Proteasome	Proteasome Degradation
P60843	Eukaryotic initiation factor 4A-I [OS=Mus musculus]	0.821	1.495	1.821	0.834261	0.170023	0.0100158	90.5	74.3	135.3	36.713	24	6	14	6	406	46.1	5.48	39.72	6	metabolic process;regulation of biological process	cytoplasm;membrane	catalytic activity;DNA binding;nucleotide binding;protein binding;RNA binding	Pf00270, Pf00271, Pf04851	13681	ENSMUSG00000059796.16	Eif4a1	RNA transport	Translation Factors
Q9Z2W0	Aspartyl aminopeptidase [OS=Mus musculus]	0.826	0.923	1.118	0.906591	1	0.918931	109.2	90.1	100.7	9.769	14	4	8	4	473	52.2	7.25	19.35	4	metabolic process	cytoplasm;cytosol;extracellular;nucleus	catalytic activity;metal ion binding;protein binding	Pf02127	13437	ENSMUSG00000026209.15	Dnpep
P19157	Glutathione S-transferase P 1 [OS=Mus musculus]	0.829	1.811	2.186	0.56833	1	0.863319	82.4	68.3	149.3	24.591	8	1	13	1	210	23.6	7.87	56.68	1	cell communication;cell proliferation;metabolic process;regulation of biological process;response to stimulus	cytoplasm;cytosol;membrane;mitochondrion;nucleus	antioxidant activity;catalytic activity;enzyme regulator activity;protein binding	Pf00043, Pf02798	14870	ENSMUSG00000060803.5; ENSMUSG00000097830.3	Gstp1	Glutathione metabolism; Platinum drug resistance; Drug metabolism - cytochrome P450; Chemical carcinogenesis; Metabolism of xenobiotics by cytochrome P450; Prostate cancer	Exercise-induced Circadian Regulation; Metapathway biotransformation
P14206	40S ribosomal protein SA [OS=Mus musculus]	0.832	1.251	1.505	0.899277	1	0.429156	97.3	80.9	121.8	7.506	8	2	6	2	295	32.8	4.87	19.26	2	cell differentiation;cell organization and biogenesis;metabolic process;transport	cytoplasm;cytosol;membrane;nucleus;ribosome	protein binding;receptor activity;RNA binding;structural molecule activity	Pf00318	16785; 100045332; 102642689	ENSMUSG00000032518.6	Rpsa; LOC100045332; LOC100505031; LOC102642689	Ribosome	Cytoplasmic Ribosomal Proteins; Alpha6-Beta4 Integrin Signaling Pathway
Q8VCT3	aminopeptidase B [OS=Mus musculus]	0.833	1.158	1.391	0.842742	1	0.403882	100.3	83.5	116.2	12.596	6	3	10	3	650	72.4	5.35	32.98	3	metabolic process	extracellular;Golgi;membrane	catalytic activity;metal ion binding	Pf01433, Pf09127, Pf13485	215615	ENSMUSG00000041926.15	Rnpep		mRNA processing
P18531	Ig heavy chain V region 3-6 [OS=Mus musculus]	0.834	0.554	0.665	0.228914	0.00210805	0.0263001	125.6	104.7	69.6	17.172	22	2	21	2	116	13.1	8.78	78.83	2	cell organization and biogenesis;defense response;metabolic process;regulation of biological process;response to stimulus		protein binding	Pf07686	780829	ENSMUSG00000076672.7	Gm16932; Ighv3-6
P63017	Heat shock cognate 71 kDa protein [OS=Mus musculus]	0.834	0.841	1.008	0.591702	1	0.282475	112.2	93.5	94.3	268.127	63	34	394	23	646	70.8	5.52	1340.21	34	cell organization and biogenesis;metabolic process;regulation of biological process;transport	cell surface;cytoplasm;cytosol;endosome;membrane;nucleus;spliceosomal complex;vacuole	catalytic activity;nucleotide binding;protein binding;RNA binding	Pf00012, Pf02463, Pf06723	15481	ENSMUSG00000015656.17	Hspa8	Endocytosis; MAPK signaling pathway; Toxoplasmosis; Epstein-Barr virus infection; Spliceosome; Legionellosis; Influenza A; Antigen processing and presentation; Protein processing in endoplasmic reticulum; Estrogen signaling pathway; Measles; Longevity regulating pathway - multiple species	Exercise-induced Circadian Regulation; MAPK signaling pathway; Exercise-induced Circadian Regulation
P60335	Poly(RC)-binding protein 1 [OS=Mus musculus]	0.838	0.243	0.29	0.941177	0.00168818	0.000858488	144.1	120.8	35	21.126	16	5	12	1	356	37.5	7.09	39.03	5	metabolic process;regulation of biological process	cytoplasm;cytosol;membrane;nucleus	DNA binding;protein binding;RNA binding;translation regulator activity	Pf00013, Pf13014	23983	ENSMUSG00000051695.6	Pcbp1	Spliceosome	mRNA processing
Q571E4	N-acetylgalactosamine-6-sulfatase [OS=Mus musculus]	0.84	1.029	1.224	0.979229	1	0.728089	104.6	87.9	107.6	5.536	4	2	2	2	520	57.6	6.52	5.34	2	metabolic process	vacuole	catalytic activity;metal ion binding	Pf00884, Pf01663, Pf02995, Pf14707	50917	ENSMUSG00000015027.11	Galns	Metabolic pathways; Lysosome; Glycosaminoglycan degradation
P29341	Polyadenylate-binding protein 1 [OS=Mus musculus]	0.84	0.901	1.073	0.75514	1	0.792767	109.4	91.9	98.6	32.557	10	5	17	5	636	70.6	9.5	60.28	5	metabolic process;regulation of biological process	cytoplasm;cytosol;membrane;nucleus;spliceosomal complex	protein binding;RNA binding	Pf00076, Pf00658, Pf13893, Pf14259	18458	ENSMUSG00000022283.14	Pabpc1	mRNA surveillance pathway; RNA degradation; RNA transport	Translation Factors; mRNA processing
Q62348	Translin [OS=Mus musculus]	0.842	0.731	0.868	0.351937	0.239248	0.863319	116.6	98.2	85.2	7.902	11	2	6	2	228	26.2	6.44	19.46	2	metabolic process	cytoplasm;nucleus	catalytic activity;DNA binding;protein binding;RNA binding	Pf01997	22099	ENSMUSG00000026374.14	Tsn		mRNA processing
Q64442	Sorbitol dehydrogenase [OS=Mus musculus]	0.848	0.848	0.999	0.755045	0.742851	0.99596	111.3	94.4	94.3	9.348	9	3	17	3	357	38.2	7.02	48.2	3	cellular component movement;metabolic process;response to stimulus	membrane;mitochondrion	catalytic activity;metal ion binding;nucleotide binding;protein binding	Pf00107, Pf08240	20322	ENSMUSG00000027227.7	Sord	Metabolic pathways; Fructose and mannose metabolism; Pentose and glucuronate interconversions	Polyol pathway
Q62009	Periostin [OS=Mus musculus]	0.851	0.415	0.488	0.987752	0.237567	0.190616	132.4	112.7	54.9	11.087	4	2	4	2	838	93.1	7.53	19.96	2	cell communication;cell growth;cell organization and biogenesis;regulation of biological process;response to stimulus	cytoplasm;extracellular;Golgi	metal ion binding;protein binding	Pf02469, Pf07546	50706	ENSMUSG00000027750.16	Postn
Q07456	Protein AMBP [OS=Mus musculus]	0.851	0.841	0.988	0.900195	1	0.994129	111.5	94.8	93.7	45.796	23	8	42	8	349	39	6.32	150.07	8	metabolic process;regulation of biological process	cell surface;extracellular;membrane	enzyme regulator activity;protein binding	Pf00014, Pf00061	11699	ENSMUSG00000028356.4	Ambp
Q9D0F9	Phosphoglucomutase-1 [OS=Mus musculus]	0.853	1.93	2.261	0.497139	0.0645443	0.000663604	79.3	67.7	153	29.042	18	9	24	9	562	61.4	6.57	63.13	9	metabolic process	cytoplasm;cytoskeleton;cytosol	catalytic activity;metal ion binding	Pf00408, Pf02878, Pf02879, Pf02880	72157	ENSMUSG00000025791.18	Pgm2	Metabolic pathways; Amino sugar and nucleotide sugar metabolism; Purine metabolism; Starch and sucrose metabolism; Glycolysis / Gluconeogenesis; Pentose phosphate pathway; Galactose metabolism	Glucuronidation; Glycogen Metabolism; Purine metabolism
Q9JIW9	Ras-related protein Ral-B [OS=Mus musculus]	0.857	1.486	1.734	1	0.876306	0.530388	89.8	76.9	133.3	8.376	12	2	5	2	206	23.3	6.62	17.92	2	cell communication;cell death;cell division;regulation of biological process;response to stimulus	membrane;vacuole	catalytic activity;nucleotide binding;protein binding	Pf00025, Pf00071, Pf08477	64143	ENSMUSG00000004451.14	Ralb	Phospholipase D signaling pathway; Ras signaling pathway; Rap1 signaling pathway; Pathways in cancer; Pancreatic cancer	EGFR1 Signaling Pathway
Q61730-3	Isoform 3 of Interleukin-1 receptor accessory protein [OS=Mus musculus]	0.861	0.385	0.447	0.232292	7.14459e-08	1.36638e-07	133.6	115	51.4	63.366	14	10	140	10	685	78.6	6.79	393.46	10	defense response;metabolic process;regulation of biological process;response to stimulus;transport	cytoplasm;extracellular;membrane	protein binding;receptor activity;signal transducer activity	Pf01582, Pf07679, Pf13676, Pf13895, Pf13927	16180	ENSMUSG00000022514.14	Il1rap		IL-1 Signaling Pathway
P16045	Galectin-1 [OS=Mus musculus]	0.862	0.94	1.091	1	1	0.999754	107.1	92.3	100.7	6.619	7	2	4	2	135	14.9	5.49	10.63	2	cell death;cell differentiation;cellular homeostasis;regulation of biological process;response to stimulus	cell surface;cytoplasm;cytosol;extracellular;nucleus	protein binding;RNA binding;signal transducer activity	Pf00337	16852	ENSMUSG00000068220.5	Lgals1
Q9JL26	formin-like protein 1 [OS=Mus musculus]	0.865	0.632	0.731	0.259262	0.0424253	0.130871	120.1	103.9	76	11.015	4	3	6	3	1094	122	5.82	17.36	3	cell organization and biogenesis;cellular component movement;regulation of biological process	cytoplasm;cytosol;membrane	protein binding	Pf02181, Pf06367, Pf06371, Pf13851	57778	ENSMUSG00000055805.15	Fmnl1
Q9Z172-1	Small ubiquitin-related modifier 3 [OS=Mus musculus]	0.869	2.555	2.939	0.773592	0.00173263	1.92853e-05	67.8	58.9	173.2	9.495	11	1	9	1	110	12.4	5.96	31.14	1	metabolic process;regulation of biological process	cytoplasm;nucleus	catalytic activity;protein binding	Pf00240, Pf11976	20610	ENSMUSG00000020265.16	Sumo3	RNA transport	Exercise-induced Circadian Regulation; Exercise-induced Circadian Regulation
P50404	Pulmonary surfactant-associated protein D [OS=Mus musculus]	0.869	1.469	1.692	0.498715	0.329856	0.00921292	89.9	78.1	132.1	145.335	30	12	671	12	374	37.7	7.65	2660.44	12	defense response;regulation of biological process;response to stimulus	cytoplasm;endoplasmic reticulum;endosome;extracellular	protein binding	Pf00059, Pf09006	20390	ENSMUSG00000021795.9	Sftpd	Phagosome
P53810	Phosphatidylinositol transfer protein alpha isoform [OS=Mus musculus]	0.871	0.761	0.874	1	1	0.993202	114	99.3	86.7	27.494	28	4	11	4	271	31.9	6.37	43.74	4	cell organization and biogenesis;transport	cytoplasm;cytosol	transporter activity	Pf02121	18738	ENSMUSG00000017781.17	Pitpna		EGFR1 Signaling Pathway
P27870	Proto-oncogene vav [OS=Mus musculus]	0.872	2.838	3.254	1	1	0.99224	63.7	55.5	180.8	4.825	3	2	3	2	845	98.1	6.51	8.46	2	cell differentiation;cell organization and biogenesis;cellular component movement;metabolic process;regulation of biological process;response to stimulus;transport	cytosol	metal ion binding;protein binding	Pf00017, Pf00018, Pf00130, Pf00169, Pf00307, Pf00621, Pf07653, Pf11971, Pf14604	22324	ENSMUSG00000034116.17	Vav1	Leukocyte transendothelial migration; T cell receptor signaling pathway; Regulation of actin cytoskeleton; Focal adhesion; Chemokine signaling pathway; B cell receptor signaling pathway; Fc gamma R-mediated phagocytosis; cAMP signaling pathway; Natural killer cell mediated cytotoxicity; Fc epsilon RI signaling pathway	IL-5 Signaling Pathway; Chemokine signaling pathway; Regulation of Actin Cytoskeleton; Kit Receptor Signaling Pathway; IL-3 Signaling Pathway; Focal Adhesion; Microglia Pathogen Phagocytosis Pathway; EGFR1 Signaling Pathway; IL-2 Signaling Pathway; IL-6 signaling Pathway
P68510	14-3-3 protein eta [OS=Mus musculus]	0.88	0.604	0.686	0.910058	0.537117	0.694485	120.8	106.3	72.9	90.143	46	14	106	11	246	28.2	4.89	312.95	14	cell organization and biogenesis;metabolic process;regulation of biological process;response to stimulus;transport	cytoplasm;cytosol;membrane	protein binding	Pf00244	22629	ENSMUSG00000018965.11	Ywhah	Epstein-Barr virus infection; Hippo signaling pathway; Oocyte meiosis; Cell cycle; PI3K-Akt signaling pathway; Viral carcinogenesis	Calcium Regulation in the Cardiac Cell; Myometrial Relaxation and Contraction Pathways; Alpha6-Beta4 Integrin Signaling Pathway; TNF-alpha NF-kB Signaling Pathway
P29699	Alpha-2-HS-glycoprotein [OS=Mus musculus]	0.881	1.257	1.426	0.773592	0.442836	0.0386468	95.6	84.3	120.2	215.114	62	16	1211	16	345	37.3	6.51	4341.26	16	cell organization and biogenesis;defense response;regulation of biological process;response to stimulus	extracellular;Golgi	enzyme regulator activity	Pf00031	11625	ENSMUSG00000022868.5	Ahsg			Phospho [S134; T135; S138; S312; S314; T317]
Q00898	Alpha-1-antitrypsin 1-5 [OS=Mus musculus]	0.882	0.56	0.635	0.899516	0.00378757	0.0029382	122.9	108.3	68.8	313.172	46	25	1338	8	413	45.9	5.73	4154.92	25	regulation of biological process;response to stimulus	endoplasmic reticulum;extracellular;Golgi	enzyme regulator activity;protein binding	Pf00079	20704	ENSMUSG00000072849.10	Serpina1e	Complement and coagulation cascades
Q9R1T4	Septin-6 [OS=Mus musculus]	0.883	1.675	1.896	1	0.074925	0.0133453	84.3	74.5	141.2	4.096	5	1	2	1	434	49.6	6.43	6.39	1	cell differentiation;cell division	chromosome;cytoplasm;cytoskeleton	nucleotide binding;protein binding	Pf00735	56526	ENSMUSG00000050379.15	Sept6	Bacterial invasion of epithelial cells
Q9CZ44-3	Isoform 3 of NSFL1 cofactor p47 [OS=Mus musculus]	0.885	1.894	2.139	0.898825	0.449431	0.102151	79.4	70.3	150.3	11.128	9	3	5	3	372	40.9	5.2	16.98	3	cell organization and biogenesis;metabolic process	chromosome;cytoskeleton;cytosol;Golgi;membrane;nucleus	enzyme regulator activity;protein binding	Pf00789, Pf08059, Pf14555	386649	ENSMUSG00000027455.16	Nsfl1c
Q60692	Proteasome subunit beta type-6 [OS=Mus musculus]	0.885	0.698	0.788	0.777221	0.803187	0.999754	116.1	102.8	81	18.978	26	5	33	5	238	25.4	5.11	100.76	5	metabolic process	cytoplasm;cytosol;nucleus;proteasome	catalytic activity;protein binding	Pf00227	19175	ENSMUSG00000018286.6	Psmb6	Proteasome	Proteasome Degradation
Q61598	Rab GDP dissociation inhibitor beta [OS=Mus musculus]	0.891	1.818	2.042	0.749818	0.0323478	0.000645765	80.9	72	147.1	64.169	35	11	81	9	445	50.5	6.25	282.3	11	metabolic process;regulation of biological process;response to stimulus;transport	cytoplasm;Golgi;membrane	catalytic activity;enzyme regulator activity;protein binding;RNA binding	Pf00996	14569	ENSMUSG00000021218.9	Gdi2
P05202	Aspartate aminotransferase, mitochondrial [OS=Mus musculus]	0.892	1.2	1.345	0.991724	0.623599	0.186667	97	86.6	116.4	24.595	15	6	24	6	430	47.4	9	66.69	6	metabolic process;response to stimulus;transport	cell surface;membrane;mitochondrion;organelle lumen	catalytic activity;protein binding;RNA binding	Pf00155	14719	ENSMUSG00000031672.8	Got2	Arginine and proline metabolism; Fat digestion and absorption; Metabolic pathways; Phenylalanine, tyrosine and tryptophan biosynthesis; Biosynthesis of amino acids; 2-Oxocarboxylic acid metabolism; Cysteine and methionine metabolism; Carbon metabolism; Alanine, aspartate and glutamate metabolism; Phenylalanine metabolism; Arginine biosynthesis; Tyrosine metabolism	Glycolysis and Gluconeogenesis; Alanine and aspartate metabolism
P17751	Triosephosphate isomerase [OS=Mus musculus]	0.892	0.768	0.861	0.97546	1	0.80111	112.8	100.6	86.6	71.08	45	11	69	11	299	32.2	5.74	258.5	11	development;metabolic process	cytosol;nucleus	catalytic activity;protein binding	Pf00121	21991	ENSMUSG00000023456.14	Tpi1	Metabolic pathways; Biosynthesis of amino acids; Glycolysis / Gluconeogenesis; Inositol phosphate metabolism; Carbon metabolism; Fructose and mannose metabolism	Glycolysis and Gluconeogenesis; Fatty Acid Beta Oxidation
P11352	Glutathione peroxidase 1 [OS=Mus musculus]	0.894	0.98	1.096	0.80728	0.968716	0.282333	104.4	93.3	102.3	17.81	28	4	12	4	201	22.3	7.21	45.14	4	cell death;cell differentiation;cell proliferation;cellular component movement;cellular homeostasis;metabolic process;regulation of biological process;response to stimulus	cytoplasm;cytosol;mitochondrion;nucleus	antioxidant activity;catalytic activity;protein binding	Pf00255	14775	ENSMUSG00000063856.7	Gpx1	Glutathione metabolism; Amyotrophic lateral sclerosis (ALS); Thyroid hormone synthesis; Huntington's disease; Arachidonic acid metabolism	Metapathway biotransformation; Folic Acid Network; Glutathione and one carbon metabolism; Glutathione metabolism; TYROBP Causal Network; One carbon metabolism and related pathways; Selenium Micronutrient Network; Oxidative Stress; Selenium metabolism/Selenoproteins
P07361	Alpha-1-acid glycoprotein 2 [OS=Mus musculus]	0.896	1.42	1.585	1	0.353782	0.231351	90.5	81.1	128.5	105.111	26	7	310	1	207	23.8	5.45	968.57	7	defense response;regulation of biological process;response to stimulus;transport	extracellular		Pf00061	18406	ENSMUSG00000061540.3	Orm2
P15532	Nucleoside diphosphate kinase A [OS=Mus musculus]	0.898	1.305	1.453	0.969794	0.631209	0.207476	93.6	84.1	122.2	40.124	49	7	46	3	152	17.2	7.37	107.42	7	cell differentiation;cellular homeostasis;metabolic process;regulation of biological process;response to stimulus;transport	cytoplasm;cytosol;membrane;mitochondrion;nucleus	catalytic activity;DNA binding;metal ion binding;nucleotide binding;protein binding;RNA binding	Pf00334	18102	ENSMUSG00000037601.11	Nme1	Metabolic pathways; Purine metabolism; Pyrimidine metabolism	Purine metabolism
P50446	Keratin, type II cytoskeletal 6A [OS=Mus musculus]	0.898	0.778	0.867	0.764727	0.94283	0.999754	112.1	100.6	87.3	60.702	17	12	167	2	553	59.3	7.94	493.65	12	cell organization and biogenesis;defense response;metabolic process;regulation of biological process;response to stimulus		catalytic activity;motor activity;structural molecule activity	Pf00038, Pf01576, Pf04111, Pf05957, Pf12128, Pf13166	16687	ENSMUSG00000058354.6	Krt6a
O55135	eukaryotic translation initiation factor 6 [OS=Mus musculus]	0.899	1.97	2.192	0.992647	0.181903	0.0446003	77.5	69.7	152.8	8.373	14	2	7	2	245	26.5	4.74	22.24	2	cell organization and biogenesis;metabolic process;regulation of biological process;response to stimulus;transport	cytoplasm;cytosol;nucleus	RNA binding	Pf01912	16418	ENSMUSG00000027613.15	Eif6	Ribosome biogenesis in eukaryotes	Alpha6-Beta4 Integrin Signaling Pathway; Translation Factors
Q62165	Dystroglycan [OS=Mus musculus]	0.899	0.485	0.54	0.847438	0.065541	0.0889174	125.8	113.1	61.1	4.698	2	1	3	1	893	96.8	8.44	7.94	1	cell differentiation;cell organization and biogenesis;cellular component movement;metabolic process;regulation of biological process;response to stimulus;transport	cytoplasm;cytoskeleton;extracellular;membrane;nucleus	metal ion binding;protein binding;structural molecule activity	Pf05454	13138	ENSMUSG00000039952.15	Dag1	Hypertrophic cardiomyopathy (HCM); Arrhythmogenic right ventricular cardiomyopathy (ARVC); Dilated cardiomyopathy; Viral myocarditis; ECM-receptor interaction	Primary Focal Segmental Glomerulosclerosis FSGS
P08730-1	Keratin, type I cytoskeletal 13 [OS=Mus musculus]	0.901	2.045	2.271	0.941177	0.797968	0.919236	76	68.5	155.5	15.532	8	5	46	1	437	47.7	4.86	84.72	5	cell organization and biogenesis;response to stimulus	cytoskeleton;nucleus	protein binding;structural molecule activity	Pf00038, Pf13514	16663	ENSMUSG00000044041.4	Krt13
Q61187	tumor susceptibility gene 101 protein [OS=Mus musculus]	0.902	0.638	0.707	0.933613	0.0931427	0.090995	118.1	106.6	75.3	3.447	3	1	3	1	391	44.1	6.71	7.71	1	cell differentiation;cell division;cell organization and biogenesis;metabolic process;regulation of biological process;transport	cytoplasm;cytoskeleton;cytosol;endosome;membrane;nucleus	protein binding	Pf03148, Pf04111, Pf05743, Pf07798, Pf09454, Pf11932	22088	ENSMUSG00000014402.15	Tsg101	Endocytosis
P26443	Glutamate dehydrogenase 1, mitochondrial [OS=Mus musculus]	0.902	0.731	0.81	1	0.542285	0.468613	113.9	102.8	83.3	26.039	11	5	22	5	558	61.3	8	39.99	5	metabolic process;regulation of biological process;response to stimulus	cytoplasm;membrane;mitochondrion;organelle lumen	catalytic activity;nucleotide binding;protein binding	Pf00208, Pf02812	14661	ENSMUSG00000021794.15	Glud1	Metabolic pathways; Nitrogen metabolism; Proximal tubule bicarbonate reclamation; Carbon metabolism; D-Glutamine and D-glutamate metabolism; Alanine, aspartate and glutamate metabolism; Arginine biosynthesis
Q9CQV8-1	14-3-3 protein beta/alpha [OS=Mus musculus]	0.902	1.004	1.112	0.991724	1	0.572418	103.2	93.1	103.6	98.16	54	12	74	7	246	28.1	4.83	274.52	12	cell organization and biogenesis;metabolic process;regulation of biological process;transport	cytoplasm;cytosol;membrane;nucleus	catalytic activity;protein binding	Pf00244	54401	ENSMUSG00000018326.9	Ywhab	Epstein-Barr virus infection; Hippo signaling pathway; Hepatitis B; Oocyte meiosis; Cell cycle; PI3K-Akt signaling pathway; Viral carcinogenesis	Myometrial Relaxation and Contraction Pathways; TNF-alpha NF-kB Signaling Pathway; EGFR1 Signaling Pathway; Alpha6-Beta4 Integrin Signaling Pathway; IL-3 Signaling Pathway; Calcium Regulation in the Cardiac Cell
Q9JHU4	Cytoplasmic dynein 1 heavy chain 1 [OS=Mus musculus]	0.905	1.195	1.32	1	1	0.950638	96.8	87.6	115.6	26.771	3	9	17	9	4644	531.7	6.42	44.83	9	cell division;cell organization and biogenesis;cellular component movement;metabolic process;regulation of biological process;transport	cytoplasm;cytoskeleton;membrane	catalytic activity;motor activity;nucleotide binding;protein binding;RNA binding	Pf00769, Pf03028, Pf03915, Pf04156, Pf07246, Pf07728, Pf08385, Pf08393, Pf12774, Pf12775, Pf12777, Pf12780, Pf12781, Pf13173, Pf13207, Pf13401	13424	ENSMUSG00000018707.13	Dync1h1	Phagosome; Salmonella infection; Vasopressin-regulated water reabsorption
Q9DBD0	Inhibitor of carbonic anhydrase [OS=Mus musculus]	0.907	0.537	0.592	0.345733	6.17469e-10	7.62911e-11	122.7	111.4	65.9	207.073	46	30	264	29	700	76.7	7.25	830.5	30	regulation of biological process	extracellular	enzyme regulator activity;metal ion binding	Pf00405	71775	ENSMUSG00000033688.10	1300017J02Rik	Mineral absorption; HIF-1 signaling pathway
Q99J77	sialic acid synthase [OS=Mus musculus]	0.909	1.131	1.244	0.993362	1	0.994947	98.7	89.7	111.6	14.205	9	3	7	3	359	40	7.06	18.98	3	metabolic process	cytoplasm;cytosol	catalytic activity	Pf03102, Pf08666	94181	ENSMUSG00000028334.10	Nans	Metabolic pathways; Amino sugar and nucleotide sugar metabolism
O55023	Inositol monophosphatase 1 [OS=Mus musculus]	0.91	1.617	1.776	0.917168	0.182569	0.0169965	85.1	77.4	137.5	22.267	24	5	17	5	277	30.4	5.19	53.21	5	metabolic process;regulation of biological process;response to stimulus	cytoplasm	catalytic activity;metal ion binding;protein binding	Pf00459	55980		Impa1
Q8BND5-1	Sulfhydryl oxidase 1 [OS=Mus musculus]	0.911	0.432	0.475	0.878841	5.91777e-06	1.96249e-06	128.1	116.6	55.3	121.578	29	23	190	23	748	82.7	7.17	503.96	23	cellular homeostasis;metabolic process;regulation of biological process	endoplasmic reticulum;extracellular;Golgi;membrane	catalytic activity	Pf00085, Pf04777, Pf13905	104009	ENSMUSG00000033684.14	Qsox1
P50396	Rab GDP dissociation inhibitor alpha [OS=Mus musculus]	0.911	1.689	1.855	0.985173	0.646719	0.191997	83.3	75.9	140.8	30.253	21	7	28	5	447	50.5	5.08	91.04	7	metabolic process;regulation of biological process;response to stimulus;transport	cytoplasm;Golgi	catalytic activity;enzyme regulator activity;protein binding	Pf00996	14567	ENSMUSG00000015291.10	Gdi1
P10126	Elongation factor 1-alpha 1 [OS=Mus musculus]	0.912	1.323	1.45	0.917168	0.869199	0.274583	92.7	84.6	122.7	68.858	36	13	72	13	462	50.1	9.01	187.15	13	cell organization and biogenesis;metabolic process;regulation of biological process;response to stimulus	cytoplasm;cytoskeleton;cytosol;membrane;nucleus	catalytic activity;nucleotide binding;protein binding;RNA binding	Pf00009, Pf03143, Pf03144	13627	ENSMUSG00000037742.14	Eef1a1; LOC101056619	Legionellosis; RNA transport	Translation Factors; EGFR1 Signaling Pathway
Q9R0P3	S-formylglutathione hydrolase [OS=Mus musculus]	0.914	1.565	1.712	0.896014	0.0757562	0.00401798	86.2	78.8	135	18.862	9	4	13	4	282	31.3	7.12	40.53	4	metabolic process	cytoplasm	catalytic activity;protein binding	Pf00326, Pf00756, Pf05448, Pf12695, Pf12697	13885	ENSMUSG00000021996.16	Esd	Carbon metabolism
Q8VIJ6	splicing factor, proline- and glutamine-rich [OS=Mus musculus]	0.914	0.649	0.709	1	0.832777	0.633042	117	107	75.9	27.285	12	6	19	5	699	75.4	9.44	58	6	cell organization and biogenesis;defense response;metabolic process;regulation of biological process;response to stimulus	chromosome;cytoplasm;nucleus	DNA binding;protein binding;RNA binding	Pf00076, Pf08075, Pf13893, Pf14259	71514	ENSMUSG00000028820.13	Sfpq		mRNA processing
Q9CZE3	Ras-related protein Rab-32 [OS=Mus musculus]	0.915	1.163	1.27	0.973459	0.869199	0.393269	97.5	89.2	113.3	4.48	5	1	2	1	223	25.1	6.68	7.22	1	cell organization and biogenesis;regulation of biological process;response to stimulus;transport	endoplasmic reticulum;endosome;Golgi;membrane;mitochondrion	catalytic activity;nucleotide binding;protein binding	Pf00025, Pf00071, Pf04670, Pf08477, Pf13401	67844	ENSMUSG00000019832.4	Rab32
O70250	phosphoglycerate mutase 2 [OS=Mus musculus]	0.916	0.796	0.869	0.824897	1	0.959527	110.6	101.3	88	41.004	13	4	19	1	253	28.8	8.5	56.53	4	metabolic process;regulation of biological process;response to stimulus	cytosol;nucleus	catalytic activity;protein binding	Pf00300	56012	ENSMUSG00000020475.3	Pgam2	Metabolic pathways; Biosynthesis of amino acids; Glycine, serine and threonine metabolism; Glycolysis / Gluconeogenesis; Carbon metabolism; Central carbon metabolism in cancer; Glucagon signaling pathway	Glycolysis and Gluconeogenesis
P62889	60S ribosomal protein L30 [OS=Mus musculus]	0.918	1.397	1.521	0.975233	0.884207	0.396019	90.5	83.1	126.4	7.743	32	3	4	3	115	12.8	9.63	7.64	3	defense response;metabolic process;response to stimulus	membrane;nucleus;ribosome	RNA binding;structural molecule activity	Pf01248	19946; 667779; 666899	ENSMUSG00000058600.13	Rpl30; Rpl30-ps8; Gm12191	Ribosome	Cytoplasmic Ribosomal Proteins; TNF-alpha NF-kB Signaling Pathway; Selenium metabolism/Selenoproteins
P70195	Proteasome subunit beta type-7 [OS=Mus musculus]	0.923	0.776	0.841	1	0.806307	0.689647	111.1	102.6	86.3	10.21	14	3	14	3	277	29.9	7.99	31.39	3	metabolic process	cytoplasm;cytosol;nucleus;proteasome	catalytic activity	Pf00227, Pf12465	19177	ENSMUSG00000026750.6	Psmb7	Proteasome	Proteasome Degradation
Q9WVA4	Transgelin-2 [OS=Mus musculus]	0.928	0.769	0.828	1	1	0.990292	111.3	103.2	85.5	73.187	55	9	60	9	199	22.4	8.24	216.22	9	cell differentiation		protein binding	Pf00307, Pf00402	21346	ENSMUSG00000026547.15	Tagln2
P62204	Calmodulin [OS=Mus musculus]	0.929	1.178	1.268	1	0.0592686	0.00722789	96.6	89.7	113.7	34.961	33	6	76	2	149	16.8	4.22	195.02	6	regulation of biological process;response to stimulus	cytoplasm;cytoskeleton;cytosol;membrane;nucleus	enzyme regulator activity;metal ion binding;protein binding	Pf00036, Pf08726, Pf12763, Pf13202, Pf13405, Pf13499, Pf13833, Pf14658	12315; 12313; 12314	ENSMUSG00000001175.13; ENSMUSG00000036438.12; ENSMUSG00000019370.10	Calm3; Calm1; Calm2	Oxytocin signaling pathway; Dopaminergic synapse; Ras signaling pathway; Insulin signaling pathway; Long-term potentiation; Amphetamine addiction; Tuberculosis; Melanogenesis; Oocyte meiosis; Pertussis; Neurotrophin signaling pathway; cGMP-PKG signaling pathway; Rap1 signaling pathway; Calcium signaling pathway; Salivary secretion; Alzheimer's disease; Alcoholism; cAMP signaling pathway; Vascular…	Alzheimers Disease; Endochondral Ossification; G Protein Signaling Pathways; Myometrial Relaxation and Contraction Pathways; MicroRNAs in Cardiomyocyte Hypertrophy; G13 Signaling Pathway; Calcium Regulation in the Cardiac Cell; Glycogen Metabolism
P70168	Importin subunit beta-1 [OS=Mus musculus]	0.931	1.049	1.127	1	1	0.918931	100.7	93.7	105.6	19.378	6	4	9	4	876	97.1	4.78	26.74	4	cell organization and biogenesis;cellular component movement;regulation of biological process;response to stimulus;transport	cytoplasm;cytosol;membrane;nucleus	protein binding;RNA binding;transporter activity	Pf02985, Pf03810, Pf13513	16211	ENSMUSG00000001440.5	Kpnb1	RNA transport	PluriNetWork
P49586	choline-phosphate cytidylyltransferase A [OS=Mus musculus]	0.933	0.696	0.745	1	1	0.999754	114.1	106.5	79.4	5.946	9	2	3	2	367	41.6	7.03	10.04	2	metabolic process	cytoplasm;cytosol;endoplasmic reticulum;membrane	catalytic activity;protein binding	Pf01467	13026	ENSMUSG00000005615.14	Pcyt1a	Metabolic pathways; Glycerophospholipid metabolism; Choline metabolism in cancer	One carbon metabolism and related pathways; Kennedy pathway; Acetylcholine Synthesis
Q9JHU9	Inositol-3-phosphate synthase 1 [OS=Mus musculus]	0.937	0.692	0.739	1	0.354746	0.248735	114.1	106.9	79	11.849	5	3	9	3	557	60.9	6.42	26.98	3	metabolic process	cytoplasm	catalytic activity	Pf01658, Pf07994	71780	ENSMUSG00000019139.10	Isyna1	Metabolic pathways; Inositol phosphate metabolism
P46638	Ras-related protein Rab-11B [OS=Mus musculus]	0.939	0.825	0.879	1	1	0.999754	108.5	101.9	89.6	11.779	12	3	12	3	218	24.5	5.94	35.72	3	metabolic process;regulation of biological process;response to stimulus;transport	cytoplasm;endosome;membrane;mitochondrion	catalytic activity;nucleotide binding;protein binding	Pf00025, Pf00071, Pf01926, Pf08477, Pf13401	19326	ENSMUSG00000077450.12	Rab11b	Endocytosis; AMPK signaling pathway; Vasopressin-regulated water reabsorption	Focal Adhesion-PI3K-Akt-mTOR-signaling pathway
O88662	Epithelial membrane protein 2 [OS=Mus musculus]	0.942	0.395	0.42	0.809022	0.00759983	0.00786057	128.4	120.9	50.7	4.15	5	2	3	2	172	19.7	7.72	2.48	2	cell death;cell organization and biogenesis;cell proliferation;cellular component movement;regulation of biological process;response to stimulus;transport	cell surface;cytoplasm;cytosol;Golgi;membrane;nucleus	protein binding	Pf00822, Pf13903	13731	ENSMUSG00000022505.8	Emp2
P01869	Ig gamma-1 chain C region, membrane-bound form [OS=Mus musculus]	0.943	0.269	0.285	0.840852	0.000960238	1.41089e-05	135.6	127.9	36.5	109.528	31	10	288	10	393	43.4	6.44	898.58	10	cell organization and biogenesis;defense response;metabolic process;regulation of biological process;response to stimulus	membrane	protein binding	Pf07654, Pf08205	16017		Ighg1
Q3TTY5	Keratin, type II cytoskeletal 2 epidermal [OS=Mus musculus]	0.943	0.739	0.784	1	0.693103	0.627136	111.9	105.4	82.7	49.686	8	8	88	6	707	70.9	8.06	233.82	8	cell organization and biogenesis;cell proliferation;cellular component movement;metabolic process	cytoskeleton;membrane;nucleus	protein binding;structural molecule activity	Pf00038, Pf13166	16681	ENSMUSG00000064201.8	Krt2
P80315	T-complex protein 1 subunit delta [OS=Mus musculus]	0.947	0.782	0.826	0.97838	1	0.991718	109.9	104.1	86	31.063	22	8	22	8	539	58	8.02	66.46	8	metabolic process;regulation of biological process;transport	cytoplasm;cytoskeleton;cytosol	nucleotide binding;protein binding;RNA binding	Pf00118	12464	ENSMUSG00000007739.10	Cct4
Q80YC5	Coagulation factor XII [OS=Mus musculus]	0.948	0.556	0.587	1	0.0146088	0.00383894	119.8	113.6	66.6	61.204	19	10	152	10	597	65.7	6.84	525.59	10	coagulation;defense response;metabolic process;regulation of biological process;response to stimulus	extracellular	catalytic activity;metal ion binding;protein binding	Pf00008, Pf00039, Pf00040, Pf00051, Pf00089	58992	ENSMUSG00000021492.15	F12	Complement and coagulation cascades	Complement and Coagulation Cascades; Blood Clotting Cascade
Q9QUM9	Proteasome subunit alpha type-6 [OS=Mus musculus]	0.948	0.671	0.708	0.827171	0.0622201	0.096678	114.5	108.6	76.8	72.849	44	10	55	10	246	27.4	6.76	185.37	10	metabolic process;regulation of biological process	cytoplasm;cytosol;nucleus;proteasome	catalytic activity;protein binding;RNA binding	Pf00227, Pf10584	26443	ENSMUSG00000021024.14	Psma6	Proteasome	Proteasome Degradation
P18525	Ig heavy chain V region 5-84 [OS=Mus musculus]	0.949	0.174	0.183	0.835867	0.0186621	0.0247576	141.3	134.1	24.6	26.359	23	2	36	1	117	12.9	8.88	105.21	2	cell organization and biogenesis;defense response;metabolic process;regulation of biological process;response to stimulus		protein binding		668395		Ighv5-12
P99026	Proteasome subunit beta type-4 [OS=Mus musculus]	0.95	0.899	0.946	0.993621	0.76768	0.795239	105.3	100	94.7	62.916	37	6	46	6	264	29.1	5.64	177.23	6	metabolic process;regulation of biological process	cytoplasm;cytosol;nucleus;proteasome	catalytic activity	Pf00227	19172	ENSMUSG00000005779.12	Psmb4	Proteasome	Proteasome Degradation
Q63844	mitogen-activated protein kinase 3 [OS=Mus musculus]	0.951	2.722	2.862	1	0.000142447	6.00837e-06	64.2	61.1	174.8	5.145	5	2	16	1	380	43	6.61	34.51	2	cell communication;cell death;cell differentiation;cell organization and biogenesis;cellular homeostasis;metabolic process;regulation of biological process;response to stimulus;transport	cytoplasm;cytoskeleton;cytosol;endosome;Golgi;membrane;mitochondrion;nucleus	catalytic activity;nucleotide binding;protein binding;signal transducer activity	Pf00069, Pf01636, Pf07714	26417	ENSMUSG00000063065.13	Mapk3	Oxytocin signaling pathway; ErbB signaling pathway; FoxO signaling pathway; Acute myeloid leukemia; AGE-RAGE signaling pathway in diabetic complications; mTOR signaling pathway; Cholinergic synapse; Platinum drug resistance; Chagas disease (American trypanosomiasis); T cell receptor signaling pathway; Phospholipase D signaling pathway; Retrograde endocannabinoid signaling; Regulation of actin cyt…	IL-3 Signaling Pathway; BMP Signaling Pathway in Eyelid Development; Delta-Notch Signaling Pathway; Alzheimers Disease; Signaling of Hepatocyte Growth Factor Receptor; Chemokine signaling pathway; TGF Beta Signaling Pathway; MicroRNAs in Cardiomyocyte Hypertrophy; Signal Transduction of S1P Receptor; Hypothetical Network for Drug Addiction; IL-9 Signaling Pathway; Wnt Signaling Pathway NetPath; M…
P47911	60S ribosomal protein L6 [OS=Mus musculus]	0.951	1.867	1.963	0.868684	0.190099	0.0178485	78.6	74.7	146.7	4.792	6	2	3	2	296	33.5	10.7	6.79	2	cell organization and biogenesis;metabolic process	cytoplasm;membrane;nucleus;ribosome	protein binding;RNA binding;structural molecule activity	Pf01159, Pf03868	19988	ENSMUSG00000029614.13	Rpl6	Ribosome	Cytoplasmic Ribosomal Proteins; TNF-alpha NF-kB Signaling Pathway
Q9WU78-3	Isoform 3 of Programmed cell death 6-interacting protein [OS=Mus musculus]	0.952	1.886	1.981	0.97546	0.296449	0.0496812	78.2	74.4	147.4	51.286	20	13	47	13	874	96.7	6.52	134.81	13	cell death;cell division;cell organization and biogenesis;regulation of biological process;transport	cytoplasm;cytoskeleton;cytosol;extracellular;membrane	protein binding	Pf03097, Pf08391, Pf13949	18571	ENSMUSG00000032504.15	Pdcd6ip
Q61081	Hsp90 co-chaperone Cdc37 [OS=Mus musculus]	0.953	1.999	2.097	1	0.630191	0.403882	75.9	72.4	151.7	15.627	11	4	5	4	379	44.6	5.34	17.33	4	metabolic process;regulation of biological process	cytoplasm;cytosol	catalytic activity;enzyme regulator activity;protein binding	Pf03234, Pf04111, Pf08564, Pf08565, Pf10211	12539	ENSMUSG00000019471.10	Cdc37	PI3K-Akt signaling pathway	Focal Adhesion-PI3K-Akt-mTOR-signaling pathway; TNF-alpha NF-kB Signaling Pathway
P28293	Cathepsin G [OS=Mus musculus]	0.953	0.834	0.876	1	1	0.986703	107.6	102.6	89.8	9.02	13	3	5	3	261	29.1	10.56	11.1	3	defense response;metabolic process;regulation of biological process;response to stimulus	extracellular;membrane;nucleus	catalytic activity	Pf00089, Pf09342	13035	ENSMUSG00000040314.1	Ctsg	Lysosome; Renin-angiotensin system; Neuroactive ligand-receptor interaction; Systemic lupus erythematosus; Amoebiasis
Q00941	Granulocyte-macrophage colony-stimulating factor receptor subunit alpha [OS=Mus musculus]	0.953	0.789	0.828	1	1	0.986703	109.4	104.3	86.3	6.62	5	2	3	2	388	41.7	7.78	8.71	2	regulation of biological process;response to stimulus	membrane	protein binding;receptor activity;signal transducer activity	Pf09240	12982	ENSMUSG00000059326.6	Csf2ra	Jak-STAT signaling pathway; Pathways in cancer; Hematopoietic cell lineage; Cytokine-cytokine receptor interaction
P42703-1	Leukemia inhibitory factor receptor [OS=Mus musculus]	0.954	0.522	0.548	0.77886	1.65041e-05	9.39057e-06	121.2	115.6	63.3	45.042	8	9	160	9	1092	122.5	6.04	443.4	9	cell organization and biogenesis;regulation of biological process;response to stimulus	extracellular;membrane	protein binding;receptor activity;signal transducer activity	Pf00041, Pf09240	16880	ENSMUSG00000054263.11	Lifr	Jak-STAT signaling pathway; Signaling pathways regulating pluripotency of stem cells; Cytokine-cytokine receptor interaction	PluriNetWork; ESC Pluripotency Pathways; Adipogenesis genes
P01820	Ig heavy chain V region PJ14 [OS=Mus musculus]	0.956	0.629	0.658	1	0.531123	0.487949	116.1	110.9	73	10.17	17	2	18	2	115	12.4	8.16	39.43	2	cell organization and biogenesis;defense response;metabolic process;regulation of biological process;response to stimulus		protein binding		238412		Ighv2-3
E9Q557	Desmoplakin [OS=Mus musculus]	0.96	1.013	1.055	1	1	0.791075	100.9	96.9	102.2	11.484	1	3	14	3	2883	332.7	6.8	43.92	3	cell differentiation;cell organization and biogenesis;metabolic process;regulation of biological process;response to stimulus	cytoplasm;cytoskeleton;membrane;nucleus	catalytic activity;motor activity;protein binding;RNA binding;structural molecule activity	Pf00038, Pf00681, Pf01576, Pf02463, Pf04111, Pf04156, Pf05483, Pf05557, Pf05622, Pf06637, Pf06705, Pf07888, Pf10174, Pf12128	109620	ENSMUSG00000054889.9	Dsp	Arrhythmogenic right ventricular cardiomyopathy (ARVC)	Alpha6-Beta4 Integrin Signaling Pathway; Lung fibrosis
Q91V92	ATP-citrate synthase [OS=Mus musculus]	0.965	0.554	0.574	0.996842	0.401984	0.383245	119.1	114.9	66	20.488	5	3	16	3	1091	119.7	7.44	56.08	3	metabolic process	cytoplasm;cytosol;membrane;mitochondrion	catalytic activity;metal ion binding;nucleotide binding;protein binding	Pf00285, Pf00549, Pf02629, Pf08442	104112	ENSMUSG00000020917.17	Acly	Citrate cycle (TCA cycle); Metabolic pathways	Fatty Acid Biosynthesis
P24369	peptidyl-prolyl cis-trans isomerase B [OS=Mus musculus]	0.969	0.345	0.356	1	0.00618957	0.000531124	129.7	125.6	44.7	17.689	29	6	29	5	216	23.7	9.55	72.09	6	metabolic process;regulation of biological process	endoplasmic reticulum;membrane;nucleus;organelle lumen	catalytic activity;protein binding;RNA binding	Pf00160	19035	ENSMUSG00000032383.7	Ppib
P63101	14-3-3 protein zeta/delta [OS=Mus musculus]	0.969	0.703	0.725	1	1	0.999754	112.3	108.8	78.9	226.53	76	25	236	22	245	27.8	4.79	826.58	25	cell organization and biogenesis;regulation of biological process;response to stimulus;transport	cytoplasm;cytosol;membrane;mitochondrion;nucleus	protein binding;RNA binding	Pf00244	22631	ENSMUSG00000022285.16	Ywhaz	Epstein-Barr virus infection; Hippo signaling pathway; Hepatitis B; Oocyte meiosis; Cell cycle; PI3K-Akt signaling pathway; Viral carcinogenesis	Calcium Regulation in the Cardiac Cell; Myometrial Relaxation and Contraction Pathways; TNF-alpha NF-kB Signaling Pathway; Alpha6-Beta4 Integrin Signaling Pathway; IL-3 Signaling Pathway; IL-5 Signaling Pathway
P62983	Ubiquitin-40S ribosomal protein S27a [OS=Mus musculus]	0.97	2.796	2.883	1	0.0030953	0.000461491	62.9	61.1	176	44.607	31	6	65	6	156	17.9	9.64	206.28	6	metabolic process	cytoplasm;cytosol;membrane;nucleus;ribosome	metal ion binding;protein binding;RNA binding;structural molecule activity	Pf00240, Pf01599, Pf11976, Pf13019, Pf13881, Pf14560	78294; 619900; 100042019	ENSMUSG00000020460.15	Rps27a; Rps27a-ps2; LOC100042019	Ribosome	Cytoplasmic Ribosomal Proteins
P04945	Ig kappa chain V-VI region NQ2-6.1 [OS=Mus musculus]	0.971	0.195	0.2	0.86942	0.000885128	2.98271e-05	138.5	134.5	27	13.506	15	1	5	1	108	11.7	8.84	18.76	1	response to stimulus			Pf00047, Pf07679, Pf07686	385253		Igkv4-55
P51859	hepatoma-derived growth factor [OS=Mus musculus]	0.972	1.623	1.67	1	0.0196745	0.00439921	83.5	81.1	135.4	33.088	24	7	20	7	237	26.3	4.83	58.1	7	metabolic process;regulation of biological process	cytoplasm;extracellular;nucleus	DNA binding;nucleotide binding;protein binding;RNA binding	Pf00855	15191	ENSMUSG00000004897.16	Hdgf
O08992	Syntenin-1 [OS=Mus musculus]	0.978	0.367	0.375	1	0.00574479	0.000875456	127.9	125.1	46.9	5.058	7	2	4	2	299	32.4	7.15	9.92	2	cell communication;cell organization and biogenesis;regulation of biological process;response to stimulus	cytoplasm;cytoskeleton;cytosol;endoplasmic reticulum;extracellular;membrane;nucleus	protein binding	Pf00595, Pf13180	53378	ENSMUSG00000028249.15	Sdcbp		IL-5 Signaling Pathway
P61089	ubiquitin-conjugating enzyme E2 N [OS=Mus musculus]	0.978	1.119	1.144	1	0.783939	0.393352	96.9	94.7	108.4	18.117	43	4	10	4	152	17.1	6.57	36.66	4	cell organization and biogenesis;metabolic process;regulation of biological process;response to stimulus;transport	cytoplasm;nucleus	catalytic activity;nucleotide binding;protein binding;RNA binding	Pf00179, Pf05743, Pf05773	93765	ENSMUSG00000074781.5	Ube2n	Ubiquitin mediated proteolysis
Q8VCC9	Spondin-1 [OS=Mus musculus]	0.98	1.359	1.387	1	0.170023	0.0762057	89.8	88	122.1	35.538	13	8	28	8	807	90.8	6.02	80.35	8		extracellular	metal ion binding	Pf00090, Pf02014, Pf06468	233744	ENSMUSG00000038156.16	Spon1
P20060	Beta-hexosaminidase subunit beta [OS=Mus musculus]	0.981	0.963	0.982	0.88979	1	0.754549	101.9	100	98.1	16.962	10	4	10	4	536	61.1	8.12	27.21	4	cell organization and biogenesis;cellular component movement;cellular homeostasis;metabolic process;regulation of biological process;reproduction;response to stimulus	membrane;vacuole	catalytic activity;protein binding	Pf00728, Pf14845	15212	ENSMUSG00000021665.7	Hexb	Glycosphingolipid biosynthesis - globo and isoglobo series; Metabolic pathways; Lysosome; Amino sugar and nucleotide sugar metabolism; Glycosphingolipid biosynthesis - ganglio series; Glycosaminoglycan degradation; Other glycan degradation
P63085	mitogen-activated protein kinase 1 [OS=Mus musculus]	0.986	1.962	1.989	1	0.00210805	0.000380346	76	74.9	149.1	5.11	6	2	3	1	358	41.2	6.98	10.9	2	cell communication;cell death;cell differentiation;cell proliferation;cellular homeostasis;metabolic process;regulation of biological process;response to stimulus;transport	cytoplasm;cytoskeleton;cytosol;endosome;Golgi;membrane;mitochondrion;nucleus	catalytic activity;nucleotide binding;protein binding;signal transducer activity	Pf00069, Pf01636, Pf07714	26413	ENSMUSG00000063358.15	Mapk1	Oxytocin signaling pathway; ErbB signaling pathway; FoxO signaling pathway; Acute myeloid leukemia; AGE-RAGE signaling pathway in diabetic complications; mTOR signaling pathway; Cholinergic synapse; Platinum drug resistance; Chagas disease (American trypanosomiasis); T cell receptor signaling pathway; Phospholipase D signaling pathway; Retrograde endocannabinoid signaling; Regulation of actin cyt…	Focal Adhesion-PI3K-Akt-mTOR-signaling pathway; Delta-Notch Signaling Pathway; PluriNetWork; Signaling of Hepatocyte Growth Factor Receptor; ErbB signaling pathway; Focal Adhesion; Hypothetical Network for Drug Addiction; Signal Transduction of S1P Receptor; Wnt Signaling Pathway NetPath; IL-9 Signaling Pathway; MAPK signaling pathway; Spinal Cord Injury; Kit Receptor Signaling Pathway; Heart Dev…
P28666	Murinoglobulin-2 [OS=Mus musculus]	0.989	1.421	1.436	1	0.545365	0.438833	88	87	125	274.883	20	24	607	2	1451	162.3	6.74	2153.21	24	regulation of biological process	extracellular	enzyme regulator activity	Pf00207, Pf01835, Pf07677, Pf07678, Pf07703, Pf10569, Pf11974, Pf13249	17837	ENSMUSG00000030131.8	Mug2
Q501J6	Probable ATP-dependent RNA helicase DDX17 [OS=Mus musculus]	0.991	2.176	2.196	1	1	0.999754	72	71.3	156.7	7.501	5	3	6	3	650	72.4	8.59	14.49	3	cell differentiation;cell organization and biogenesis;defense response;metabolic process;regulation of biological process;response to stimulus	cytoplasm;cytosol;membrane;nucleus	catalytic activity;nucleotide binding;protein binding;RNA binding	Pf00270, Pf00271	67040		Ddx17
Q61147	Ceruloplasmin [OS=Mus musculus]	0.992	1.154	1.162	0.887741	1	0.976953	95.4	94.6	110	501.196	49	49	871	49	1061	121.1	5.85	2895.1	49	cellular homeostasis;metabolic process;response to stimulus;transport	extracellular;membrane	catalytic activity;metal ion binding;protein binding	Pf00394, Pf07731, Pf07732	12870	ENSMUSG00000003617.16	Cp	Porphyrin and chlorophyll metabolism
O35295	Transcriptional activator protein Pur-beta [OS=Mus musculus]	0.993	0.68	0.685	0.929868	0.992684	0.999754	112.3	111.4	76.3	11.556	19	3	9	3	324	33.9	5.43	28.35	3	cell death;cell differentiation;cell proliferation;metabolic process;regulation of biological process	nucleus	DNA binding;protein binding;RNA binding;translation regulator activity	Pf04845	19291	ENSMUSG00000094483.2	Purb
P07758	Alpha-1-antitrypsin 1-1 [OS=Mus musculus]	0.995	0.513	0.516	1	2.3289e-06	8.58847e-08	119.6	119	61.4	372.258	56	31	1631	11	413	46	5.72	4641.55	31	defense response;metabolic process;regulation of biological process;response to stimulus	endoplasmic reticulum;extracellular;Golgi	enzyme regulator activity;protein binding	Pf00079	20700; 20703	ENSMUSG00000066366.14	Serpina1a; Serpina1d	Complement and coagulation cascades
P80318	T-complex protein 1 subunit gamma [OS=Mus musculus]	0.995	1.133	1.138	1	0.954471	0.7826	95.9	95.4	108.6	30.011	17	7	15	7	545	60.6	6.7	47.1	7	cell organization and biogenesis;metabolic process;regulation of biological process;transport	cytoplasm;cytosol;membrane	nucleotide binding;protein binding;RNA binding	Pf00118	12462	ENSMUSG00000001416.13	Cct3
P13597-1	Intercellular adhesion molecule 1 [OS=Mus musculus]	0.997	0.729	0.731	1	0.0748242	0.0100664	110	109.7	80.2	105.778	27	15	162	15	537	58.8	6.13	461.76	15	cell communication;cell organization and biogenesis;cellular component movement;cellular homeostasis;defense response;regulation of biological process;response to stimulus	cell surface;membrane	protein binding	Pf03921, Pf07679, Pf13895	15894	ENSMUSG00000037405.8	Icam1	Leukocyte transendothelial migration; AGE-RAGE signaling pathway in diabetic complications; Staphylococcus aureus infection; Rheumatoid arthritis; TNF signaling pathway; African trypanosomiasis; Epstein-Barr virus infection; Cell adhesion molecules (CAMs); HTLV-I infection; Influenza A; Viral myocarditis; NF-kappa B signaling pathway; Natural killer cell mediated cytotoxicity; Malaria	IL-5 Signaling Pathway; PluriNetWork; IL-2 Signaling Pathway; Spinal Cord Injury; Type II interferon signaling (IFNG)
P18242	Cathepsin D [OS=Mus musculus]	0.998	0.543	0.544	0.651048	0.000327948	0.000524363	118.1	117.8	64.1	122.563	37	14	135	14	410	44.9	7.15	407.66	14	cell organization and biogenesis;metabolic process	extracellular;membrane;mitochondrion;vacuole	catalytic activity	Pf00026, Pf07966, Pf14541, Pf14543	13033	ENSMUSG00000007891.16	Ctsd	Tuberculosis; Lysosome; Sphingolipid signaling pathway; Apoptosis
Q4VAA2-1	Protein CDV3 [OS=Mus musculus]	1.009	3.666	3.635	1	0.0781133	0.0189785	52.9	53.3	193.8	12.796	17	3	8	3	281	29.7	6.1	23.93	3		cytoplasm;nucleus		Pf15359	321022	ENSMUSG00000032803.15	Cdv3
Q91VW3	SH3 domain-binding glutamic acid-rich-like protein 3 [OS=Mus musculus]	1.01	2.024	2.005	1	6.67465e-05	3.76611e-06	74.4	75.1	150.5	7.234	27	3	9	3	93	10.5	5.14	23.93	3	cellular homeostasis;metabolic process;regulation of biological process	cytoplasm;nucleus	catalytic activity	Pf00462, Pf04908	73723	ENSMUSG00000028843.8	Sh3bgrl3
Q80YX1	Tenascin [OS=Mus musculus]	1.014	1.837	1.812	0.941177			77.9	79	143.1	6.173	1	2	5	2	2110	231.7	4.89	12.2	2	cell communication;cell differentiation;cell organization and biogenesis;regulation of biological process;response to stimulus	extracellular;membrane	protein binding	Pf00041, Pf00147, Pf07974	21923	ENSMUSG00000028364.15	Tnc	MicroRNAs in cancer; Focal adhesion; ECM-receptor interaction; PI3K-Akt signaling pathway	Focal Adhesion; Focal Adhesion-PI3K-Akt-mTOR-signaling pathway
P08121	Collagen alpha-1(III) chain [OS=Mus musculus]	1.016	1.025	1.009	1	1	0.99596	98.6	100.2	101.1	24.587	5	6	14	6	1464	138.9	6.52	38.35	6	cell organization and biogenesis;metabolic process;regulation of biological process;response to stimulus	extracellular	metal ion binding;protein binding;structural molecule activity	Pf00093, Pf01391, Pf01410, Pf14828	12825	ENSMUSG00000026043.18	Col3a1	AGE-RAGE signaling pathway in diabetic complications; Protein digestion and absorption; Platelet activation; Amoebiasis	Dysregulated miRNA Targeting in Insulin/PI3K-AKT Signaling; Inflammatory Response Pathway; Focal Adhesion-PI3K-Akt-mTOR-signaling pathway; Focal Adhesion
P16546	Spectrin alpha chain, non-erythrocytic 1 [OS=Mus musculus]	1.02	0.706	0.692	1	1	0.976953	110.1	112.2	77.7	62.317	10	21	46	21	2472	284.4	5.33	111.91	21	cell organization and biogenesis;regulation of biological process	cytoplasm;cytoskeleton;membrane	metal ion binding;protein binding	Pf00018, Pf00036, Pf00435, Pf07653, Pf08239, Pf08726, Pf12128, Pf13405, Pf13499, Pf14604	20740	ENSMUSG00000057738.13	Spna2; Sptan1		FAS pathway and Stress induction of HSP regulation
Q9D1Q6	Endoplasmic reticulum resident protein 44 [OS=Mus musculus]	1.021	1.345	1.317	1	1	0.981154	89.1	91	119.9	5.08	3	1	2	1	406	46.8	5.27	5.45	1	cellular homeostasis;metabolic process;regulation of biological process;response to stimulus	cell surface;endoplasmic reticulum;membrane;organelle lumen	catalytic activity;metal ion binding;protein binding	Pf00085, Pf01216, Pf07449, Pf13098, Pf13848	76299	ENSMUSG00000028343.10	Erp44
P07309	Transthyretin [OS=Mus musculus]	1.023	0.418	0.408	1	0.00279648	0.000288675	122.9	125.7	51.4	99.92	55	10	405	10	147	15.8	6.16	1231.32	10	metabolic process;regulation of biological process;transport	extracellular	protein binding	Pf00576	22139	ENSMUSG00000061808.3	Ttr	Thyroid hormone synthesis
Q8CGA0	Protein phosphatase 1F [OS=Mus musculus]	1.024	1.655	1.616	0.775572	0.0269346	0.0186659	81.6	83.5	134.9	4.644	8	2	2	2	452	49.6	5.3	5.29	2	cell death;cell organization and biogenesis;metabolic process;regulation of biological process;response to stimulus	cytosol	catalytic activity;metal ion binding	Pf00481	68606	ENSMUSG00000026181.11	Ppm1f
Q99JT2	serine/threonine-protein kinase 26 [OS=Mus musculus]	1.03	0.757	0.734	1	0.76768	0.364395	107.6	110.9	81.4	10.477	7	3	7	3	416	46.6	5.24	20.32	3	cell communication;cell death;cell organization and biogenesis;metabolic process;regulation of biological process;response to stimulus	cytoplasm;cytosol;Golgi;membrane	catalytic activity;metal ion binding;nucleotide binding;protein binding;signal transducer activity	Pf00069, Pf06840, Pf07714	70415	ENSMUSG00000031112.10	2610018G03Rik; Stk26
Q01339	Beta-2-glycoprotein 1 [OS=Mus musculus]	1.031	0.649	0.63	0.943414	0.0160917	0.000694714	111.9	115.4	72.7	116.66	52	19	220	19	345	38.6	8.22	565.24	19	coagulation;metabolic process;regulation of biological process;response to stimulus;transport	cell surface;cytoplasm;extracellular;membrane	enzyme regulator activity;protein binding	Pf00084, Pf09014	11818	ENSMUSG00000000049.11	Apoh
Q9Z1Z2	Serine-threonine kinase receptor-associated protein [OS=Mus musculus]	1.036	0.656	0.633	0.991724	0.064237	0.032593	111.4	115.5	73.1	5.541	5	1	1	1	350	38.4	5.12	4.79	1	cell organization and biogenesis;metabolic process;regulation of biological process	cytoplasm;cytosol;nucleus	catalytic activity;protein binding;RNA binding	Pf00400	20901	ENSMUSG00000030224.10	Strap	RNA transport
P70441-1	Na(+)/H(+) exchange regulatory cofactor NHE-RF1 [OS=Mus musculus]	1.04	1.186	1.141	0.991724	1	0.999754	93	96.7	110.3	29.826	27	7	22	7	355	38.6	5.9	68.21	7	cell differentiation;cell organization and biogenesis;cellular homeostasis;regulation of biological process;response to stimulus;transport	cytoplasm;membrane	protein binding;structural molecule activity	Pf00595, Pf09007, Pf13180	26941	ENSMUSG00000020733.3	Slc9a3r1
P42230	Signal transducer and activator of transcription 5A [OS=Mus musculus]	1.043	1.582	1.518	0.991724	0.791541	0.811696	82.8	86.3	130.9	4.643	2	2	2	2	793	90.8	6.39	5.39	2	cell differentiation;metabolic process;regulation of biological process;response to stimulus;transport	cytoplasm;cytosol;nucleus	DNA binding;protein binding;signal transducer activity	Pf00017, Pf01017, Pf02864, Pf02865	20850	ENSMUSG00000004043.14	Stat5a	ErbB signaling pathway; Acute myeloid leukemia; AGE-RAGE signaling pathway in diabetic complications; Prolactin signaling pathway; Jak-STAT signaling pathway; Hepatitis B; HTLV-I infection; Pathways in cancer; Th1 and Th2 cell differentiation; Viral carcinogenesis; Chronic myeloid leukemia; Measles	IL-5 Signaling Pathway; TYROBP Causal Network; ErbB signaling pathway; EGFR1 Signaling Pathway; Adipogenesis genes; IL-6 signaling Pathway; IL-7 Signaling Pathway; IL-9 Signaling Pathway; White fat cell differentiation; EPO Receptor Signaling; IL-2 Signaling Pathway; Kit Receptor Signaling Pathway; IL-3 Signaling Pathway
Q8VCC2	Liver carboxylesterase 1 [OS=Mus musculus]	1.046	0.688	0.658	1	1	0.975026	109.7	114.8	75.5	13.821	4	2	87	1	565	62.6	6	232.48	2	cell organization and biogenesis;metabolic process;regulation of biological process	endoplasmic reticulum;organelle lumen	catalytic activity	Pf00135, Pf00756, Pf07859	12623	ENSMUSG00000057074.6	Ces1g
Q7TSV4	Phosphoglucomutase-2 [OS=Mus musculus]	1.047	1.214	1.16	0.829782	0.116509	0.193205	92	96.3	111.7	19.295	8	4	12	4	620	68.7	6.14	36.75	4	metabolic process	cytoplasm;cytosol	catalytic activity;metal ion binding	Pf00408, Pf02878, Pf02879, Pf02880	66681	ENSMUSG00000029171.12	Pgm1	Metabolic pathways; Amino sugar and nucleotide sugar metabolism; Purine metabolism; Starch and sucrose metabolism; Glycolysis / Gluconeogenesis; Pentose phosphate pathway; Galactose metabolism	Glucuronidation; Purine metabolism
P62309	Small nuclear ribonucleoprotein G [OS=Mus musculus]	1.047	0.896	0.856	1	1	0.999267	101.9	106.7	91.3	4.128	17	1	3	1	76	8.5	8.88	10.51	1	cell organization and biogenesis;metabolic process	cytoplasm;cytosol;nucleus;spliceosomal complex	RNA binding;structural molecule activity	Pf01423, Pf03122	68011	ENSMUSG00000049124.3; ENSMUSG00000057278.8	Snrpg	Spliceosome	mRNA processing
P27773	Protein disulfide-isomerase A3 [OS=Mus musculus]	1.048	1.409	1.344	1	0.524435	0.351025	86.8	91	122.3	78.641	35	15	89	15	505	56.6	6.21	266.13	15	cell communication;cellular homeostasis;metabolic process;regulation of biological process;response to stimulus	cell surface;cytoplasm;endoplasmic reticulum;extracellular;membrane;mitochondrion;nucleus;organelle lumen	catalytic activity;protein binding;RNA binding	Pf00085, Pf13098, Pf13848, Pf13899, Pf13905	14827	ENSMUSG00000027248.13	Pdia3	Antigen processing and presentation; Protein processing in endoplasmic reticulum
O70570	Polymeric immunoglobulin receptor [OS=Mus musculus]	1.05	1.801	1.714	0.842742	0.0748242	0.112291	77.9	81.8	140.3	178.542	34	21	225	21	771	84.9	5.4	801.97	21	cell organization and biogenesis;regulation of biological process;response to stimulus;transport	extracellular;membrane	protein binding;receptor activity;signal transducer activity		18703	ENSMUSG00000026417.13	Pigr	Intestinal immune network for IgA production
Q5XJY5	Coatomer subunit delta [OS=Mus musculus]	1.054	2.743	2.602	0.991724	0.000792244	0.000214207	62.5	65.9	171.5	5.176	4	2	4	2	511	57.2	6.21	6.55	2	response to stimulus;transport	cytoplasm;endoplasmic reticulum;Golgi;membrane	RNA binding	Pf00928	213827	ENSMUSG00000032096.16	Arcn1
P01746	Ig heavy chain V region 93G7 [OS=Mus musculus]	1.054	1.698	1.611	1	0.005258	0.00162729	79.9	84.3	135.8	12.411	10	1	22	1	140	15.5	8.4	88.62	1				Pf07686	238440		LOC238440
P62814	V-type proton ATPase subunit B, brain isoform [OS=Mus musculus]	1.054	0.856	0.812	0.991724	1	0.999754	103.1	108.7	88.2	50.836	27	9	30	9	511	56.5	5.81	104.19	9	metabolic process;transport	cytoplasm;cytosol;membrane	catalytic activity;nucleotide binding;transporter activity	Pf00006, Pf00306, Pf02874	11966	ENSMUSG00000006273.14	Atp6v1b2	mTOR signaling pathway; Rheumatoid arthritis; Metabolic pathways; Phagosome; Oxidative phosphorylation; Synaptic vesicle cycle; Collecting duct acid secretion
O89079	coatomer subunit epsilon [OS=Mus musculus]	1.057	3.149	2.978	1	0.333306	0.218569	57.6	60.9	181.5	4.934	7	1	2	1	308	34.5	5.06	7.18	1	transport	cytoplasm;Golgi;membrane	protein binding;structural molecule activity	Pf04733	59042	ENSMUSG00000055681.14	Cope
Q8VDM4	26S proteasome non-ATPase regulatory subunit 2 [OS=Mus musculus]	1.058	1.871	1.769	1	0.109655	0.044031	76.4	80.8	142.9	7.999	2	1	4	1	908	100.1	5.17	14.14	1	metabolic process;regulation of biological process	membrane;nucleus;proteasome	catalytic activity;enzyme regulator activity;protein binding	Pf01851	21762	ENSMUSG00000006998.15	Psmd2	Proteasome; Epstein-Barr virus infection	Proteasome Degradation
Q60590	Alpha-1-acid glycoprotein 1 [OS=Mus musculus]	1.06	1.974	1.862	1	0.288914	0.115198	74.4	78.8	146.8	152.152	50	14	624	8	207	23.9	5.85	1912.42	14	defense response;regulation of biological process;response to stimulus;transport	extracellular		Pf00061	18405	ENSMUSG00000039196.2	Orm1
Q9Z1R3	apolipoprotein M [OS=Mus musculus]	1.062	0.703	0.663	1	1	0.651509	108.5	115.2	76.3	12.62	24	4	4	4	190	21.3	6.52	12.34	4	cell organization and biogenesis;metabolic process;regulation of biological process;response to stimulus;transport	extracellular	antioxidant activity;catalytic activity;protein binding;transporter activity	Pf11032	55938	ENSMUSG00000024391.7	Apom
P06329	Ig heavy chain V region AC38 15.3 [OS=Mus musculus]	1.067	0.412	0.387	0.900195	0.00116016	4.29582e-05	121	129.1	49.9	5.517	8	2	20	1	120	13.3	7.12	45.88	2				Pf07686
P18528	Ig heavy chain V region 6.96 [OS=Mus musculus]	1.068	0.95	0.89	0.987752	1	0.561424	99.4	106.2	94.4	36.53	31	2	40	1	98	11	7.93	125.23	2	cell organization and biogenesis;defense response;metabolic process;regulation of biological process;response to stimulus		protein binding	Pf07686	777688		Gm16971; Ighv5-4
Q8BHG1	Nardilysin [OS=Mus musculus]	1.069	1.123	1.051	1	1	0.999754	94	100.4	105.6	16.925	5	5	9	5	1161	132.8	4.87	27.64	5	metabolic process;regulation of biological process	mitochondrion	catalytic activity;metal ion binding;protein binding	Pf00675, Pf05193	230598	ENSMUSG00000053510.12	Nrd1
Q9CQ60	6-phosphogluconolactonase [OS=Mus musculus]	1.071	1.01	0.943	1	1	0.999754	97.4	104.3	98.4	21.623	37	5	9	5	257	27.2	5.85	32.88	5	metabolic process	cytoplasm	catalytic activity	Pf01182	66171	ENSMUSG00000031807.10	Pgls	Metabolic pathways; Pentose phosphate pathway; Carbon metabolism	Pentose Phosphate Pathway
Q9DAR7	M7GpppX diphosphatase [OS=Mus musculus]	1.075	1.406	1.308	1	0.177075	0.0895987	86.2	92.6	121.2	12.833	9	3	9	3	338	39	6.48	27.76	3	metabolic process;regulation of biological process;response to stimulus	cytoplasm;cytosol;mitochondrion;nucleus	catalytic activity;RNA binding	Pf05652, Pf11969	69305	ENSMUSG00000032040.15	Dcps	RNA degradation
Q9DBP5	UMP-CMP kinase [OS=Mus musculus]	1.087	2.435	2.241	0.904855	0.312661	0.0382088	66.3	72.1	161.6	21.813	27	4	9	4	196	22.2	5.83	27.19	4	metabolic process	cytoplasm;nucleus	catalytic activity;nucleotide binding	Pf00406, Pf02223, Pf13207, Pf13238, Pf13671	66588		Cmpk1	Metabolic pathways; Pyrimidine metabolism
P15508	Spectrin beta chain, erythrocytic [OS=Mus musculus]	1.087	1.606	1.477	1	0.565654	0.483182	81.2	88.3	130.5	3.59	1	1	1	1	2128	245.1	5.33	2.68	1	cell organization and biogenesis;metabolic process;regulation of biological process	cell surface;cytoplasm;cytoskeleton;cytosol;Golgi;membrane	protein binding;structural molecule activity	Pf00307, Pf00435, Pf11971, Pf13514	20741		Spnb1; Sptb
P10639	thioredoxin [OS=Mus musculus]	1.088	2.656	2.441	1	5.91936e-06	7.05098e-07	63.2	68.8	168	38.489	40	6	55	6	105	11.7	4.92	143.88	6	cellular homeostasis;metabolic process;regulation of biological process;response to stimulus;transport	cytoplasm;cytosol;extracellular;mitochondrion;nucleus	antioxidant activity;catalytic activity;protein binding;RNA binding	Pf00085, Pf13098, Pf13899, Pf13905	22166	ENSMUSG00000028367.5	Txn1	NOD-like receptor signaling pathway
P29621	Serine protease inhibitor A3C [OS=Mus musculus]	1.088	0.895	0.823	1	0.880302	0.640335	100.5	109.4	90	88.322	18	6	479	2	417	46.7	7.88	1706.07	6	regulation of biological process;response to stimulus	extracellular	enzyme regulator activity	Pf00079	16625	ENSMUSG00000066361.3	Serpina3c
P28843	Dipeptidyl peptidase 4 [OS=Mus musculus]	1.095	0.795	0.726	0.945047	1	0.821802	103.8	113.7	82.5	12.151	5	4	10	4	760	87.4	6.42	29.25	4	cellular component movement;defense response;metabolic process;regulation of biological process;response to stimulus	cell surface;endoplasmic reticulum;extracellular;Golgi;membrane	catalytic activity;protein binding;receptor activity	Pf00326, Pf00930, Pf01738, Pf12695, Pf12697	13482	ENSMUSG00000035000.8	Dpp4	Protein digestion and absorption
P68254-1	14-3-3 protein theta [OS=Mus musculus]	1.095	0.93	0.849	1	1	0.942415	99.2	108.6	92.2	53.439	43	9	50	5	245	27.8	4.78	151.06	9	cell differentiation;cell organization and biogenesis;metabolic process;regulation of biological process;response to stimulus;transport	cytoplasm;cytoskeleton;cytosol;Golgi;membrane	catalytic activity;DNA binding;protein binding	Pf00244	22630; 102634437; 214444	ENSMUSG00000076432.12	Ywhaq; LOC102634437; Gm11226; Ywhaq-ps3; Cdk5rap2	Epstein-Barr virus infection; Hippo signaling pathway; Hepatitis B; Oocyte meiosis; Cell cycle; PI3K-Akt signaling pathway; Viral carcinogenesis	Primary Focal Segmental Glomerulosclerosis FSGS
O88958	glucosamine-6-phosphate isomerase 1 [OS=Mus musculus]	1.095	0.508	0.464	1	1	0.942415	115.3	126.2	58.5	11.678	8	2	7	2	289	32.5	6.6	20.95	2	metabolic process;transport	cytoplasm	catalytic activity	Pf01182	26384	ENSMUSG00000052102.14	Gnpda1	Metabolic pathways; Amino sugar and nucleotide sugar metabolism
Q64726	Zinc-alpha-2-glycoprotein [OS=Mus musculus]	1.098	0.766	0.698	1	0.189634	0.0382649	104.8	115	80.3	39.314	23	7	108	7	307	35.3	6.18	270.35	7	regulation of biological process;response to stimulus	extracellular;membrane;nucleus		Pf00129, Pf07654	12007	ENSMUSG00000037053.6	Azgp1
P48025	Tyrosine-protein kinase SYK [OS=Mus musculus]	1.1	0.497	0.452	1	0.329856	0.144842	115.5	127.1	57.4	4.961	4	2	4	2	629	71.3	7.88	10.23	2	cellular component movement;defense response;metabolic process;regulation of biological process;response to stimulus;transport	cytoplasm;cytosol;membrane;nucleus	catalytic activity;nucleotide binding;protein binding;signal transducer activity	Pf00017, Pf00069, Pf07714	20963	ENSMUSG00000021457.14	Syk	Phospholipase D signaling pathway; Epstein-Barr virus infection; Platelet activation; Tuberculosis; Osteoclast differentiation; B cell receptor signaling pathway; Fc gamma R-mediated phagocytosis; PI3K-Akt signaling pathway; NF-kappa B signaling pathway; Natural killer cell mediated cytotoxicity; Fc epsilon RI signaling pathway; Viral carcinogenesis	IL-2 Signaling Pathway; IL-5 Signaling Pathway; Microglia Pathogen Phagocytosis Pathway; IL-3 Signaling Pathway
P09103	Protein disulfide-isomerase [OS=Mus musculus]	1.103	1.189	1.078	1	1	0.99681	91.1	100.5	108.4	136.26	50	24	126	24	509	57	4.88	392.65	24	cellular homeostasis;metabolic process;regulation of biological process;response to stimulus	endoplasmic reticulum;membrane;organelle lumen	catalytic activity;metal ion binding;protein binding;RNA binding	Pf00085, Pf01216, Pf13098, Pf13848, Pf13899, Pf13905	18453	ENSMUSG00000025130.11	P4hb	Protein processing in endoplasmic reticulum
P15379-14	CD44 antigen [OS=Mus musculus]	1.104	0.488	0.442	0.991724	0.537117	0.152673	115.7	127.8	56.5	15.551	4	3	20	3	778	85.6	4.96	44.11	3	cell organization and biogenesis;cellular component movement;metabolic process;regulation of biological process;response to stimulus	cell surface;cytosol;Golgi;membrane;nucleus	protein binding;receptor activity;signal transducer activity	Pf00193	12505		Cd44	MicroRNAs in cancer; Epstein-Barr virus infection; Proteoglycans in cancer; ECM-receptor interaction; Hematopoietic cell lineage	PluriNetWork; Wnt Signaling Pathway and Pluripotency
Q9Z1Q5	chloride intracellular channel protein 1 [OS=Mus musculus]	1.105	1.191	1.078	0.924946	0.0999831	0.117347	91	100.6	108.4	42.784	41	8	40	8	241	27	5.17	124.02	8	metabolic process;regulation of biological process;transport	cytoplasm;membrane;mitochondrion;nucleus	catalytic activity;protein binding;transporter activity	Pf00043, Pf13409, Pf13410, Pf13417	114584	ENSMUSG00000007041.9	Clic1
Q61508	Extracellular matrix protein 1 [OS=Mus musculus]	1.111	0.723	0.651	0.954642	0.84134	0.294743	105.9	117.6	76.5	40.991	17	7	44	7	559	62.8	6.8	128.36	7	defense response;regulation of biological process;response to stimulus	extracellular	protein binding;signal transducer activity	Pf05782	13601	ENSMUSG00000028108.15	Ecm1
Q8CIF4	Biotinidase [OS=Mus musculus]	1.113	0.551	0.495	0.472592	3.81652e-05	1.04793e-07	112.6	125.3	62.1	4.897	3	2	10	2	520	58.1	5.8	24.89	2	metabolic process	extracellular	catalytic activity	Pf00795	26363		Btd	Vitamin digestion and absorption; Metabolic pathways; Biotin metabolism
P06151	L-lactate dehydrogenase A chain [OS=Mus musculus]	1.114	1.578	1.416	0.7901	0.00186424	0.0020426	81.3	90.5	128.2	94.053	52	18	170	16	332	36.5	7.74	488.86	18	cell communication;metabolic process;response to stimulus	cytoplasm;cytosol;membrane;mitochondrion;nucleus	catalytic activity;protein binding	Pf00056, Pf02866	16828	ENSMUSG00000063229.15	Ldha	Pyruvate metabolism; Metabolic pathways; Cysteine and methionine metabolism; Glycolysis / Gluconeogenesis; Propanoate metabolism; HIF-1 signaling pathway; Central carbon metabolism in cancer; Glucagon signaling pathway	Glycolysis and Gluconeogenesis
Q91XA2	Golgi membrane protein 1 [OS=Mus musculus]	1.123	0.835	0.743	1	1	0.826066	101.4	113.9	84.7	12.062	9	3	6	3	393	44.3	5.27	20.72	3	cell organization and biogenesis;metabolic process;regulation of biological process;transport	Golgi;membrane	transporter activity	Pf01496, Pf04111	105348	ENSMUSG00000021556.11	Golm1
Q9D8N0	elongation factor 1-gamma [OS=Mus musculus]	1.124	1.523	1.355	1	0.107177	0.0651223	82.3	92.4	125.3	16.722	11	4	14	4	437	50	6.74	37.19	4	metabolic process;response to stimulus	cytoplasm;endoplasmic reticulum;membrane;nucleus	catalytic activity;protein binding;RNA binding	Pf00043, Pf00647, Pf02798, Pf13409, Pf13410, Pf13417, Pf14497	67160	ENSMUSG00000071644.10	Eef1g	Legionellosis	Translation Factors
P51125-1	Calpastatin [OS=Mus musculus]	1.126	0.91	0.808	1	1	0.963461	98.8	111.2	89.9	13.423	3	2	12	2	788	84.9	5.52	36.7	2	metabolic process;regulation of biological process	cytoplasm;cytosol;endoplasmic reticulum;membrane;nucleus	enzyme regulator activity;protein binding;RNA binding	Pf00748	12380		Cast
Q923D2	flavin reductase (NADPH) [OS=Mus musculus]	1.127	0.905	0.803	0.987402	0.836739	0.329702	99	111.5	89.5	17.301	33	3	12	3	206	22.2	7.01	44.45	3	metabolic process	cytoplasm;cytosol;membrane	catalytic activity	Pf01073, Pf01370, Pf13460	233016	ENSMUSG00000040466.16	Blvrb	Riboflavin metabolism; Porphyrin and chlorophyll metabolism
Q99PL5-1	Ribosome-binding protein 1 [OS=Mus musculus]	1.129	2.015	1.785	0.957823	0.0970494	0.0955375	72.4	81.7	145.9	31.532	22	8	14	8	1605	172.8	9.33	30.42	8	metabolic process;regulation of biological process;response to stimulus;transport	endoplasmic reticulum;membrane;ribosome	protein binding;receptor activity;structural molecule activity	Pf00038, Pf03276, Pf03962, Pf04111, Pf04156, Pf05104, Pf08317, Pf09606, Pf09726, Pf10186, Pf12128, Pf13779	81910		Rrbp1	Protein processing in endoplasmic reticulum
P70375	coagulation factor VII [OS=Mus musculus]	1.13	0.673	0.595	0.991724	0.847913	0.361208	107	121	72	25.545	10	4	19	4	446	50.2	6.64	60.44	4	coagulation;metabolic process;regulation of biological process;response to stimulus	extracellular	catalytic activity;metal ion binding;protein binding	Pf00008, Pf00089, Pf00594, Pf09342, Pf14670	14068	ENSMUSG00000031443.7	F7	Complement and coagulation cascades	Blood Clotting Cascade; Complement and Coagulation Cascades
P97351	40S ribosomal protein S3a [OS=Mus musculus]	1.133	0.796	0.703	0.841454	1	0.419982	102.4	116	81.5	7.121	8	2	4	2	264	29.9	9.73	11.25	2	cell differentiation;metabolic process;regulation of biological process	cytoplasm;cytosol;endoplasmic reticulum;nucleus;ribosome	protein binding;RNA binding;structural molecule activity	Pf01015	20091	ENSMUSG00000028081.6	Rps3a; Rps3a1	Ribosome	Cytoplasmic Ribosomal Proteins
P97298	Pigment epithelium-derived factor [OS=Mus musculus]	1.137	0.462	0.406	0.900671	0.00476185	0.000125224	115.4	131.3	53.3	58.528	31	11	82	11	417	46.2	6.98	230.83	11	cellular homeostasis;regulation of biological process;response to stimulus	extracellular	enzyme regulator activity	Pf00079	20317	ENSMUSG00000000753.15	Serpinf1	Wnt signaling pathway
Q9JHI0	Matrix metalloproteinase-19 [OS=Mus musculus]	1.14	1.331	1.167	0.768192	0.60055	0.885024	86.4	98.5	115	3.187	2	1	2	1	527	59.1	7.85	5.54	1	cell differentiation;development;metabolic process;response to stimulus	extracellular;membrane	catalytic activity;metal ion binding	Pf00045, Pf00413, Pf01471	58223	ENSMUSG00000025355.7	Mmp19		Matrix Metalloproteinases
P27784	C-C motif chemokine 6 [OS=Mus musculus]	1.14	0.137	0.12	0.624391			131.8	150.2	18	5.22	28	2	4	2	116	13	9.33	9.61	2	cellular component movement;defense response;regulation of biological process;response to stimulus	extracellular	protein binding	Pf00048	20305	ENSMUSG00000018927.3	Ccl6	Chemokine signaling pathway; Cytokine-cytokine receptor interaction	Chemokine signaling pathway
Q61468	mesothelin [OS=Mus musculus]	1.142	1.394	1.22	0.941781	1	0.999754	84.9	96.9	118.3	4.35	3	1	3	1	625	69.4	7.59	8.7	1		cell surface;extracellular;Golgi;membrane	protein binding	Pf06060	56047	ENSMUSG00000063011.6	Msln
O09159	Lysosomal alpha-mannosidase [OS=Mus musculus]	1.144	0.807	0.705	0.947986	0.216831	0.0260908	101.7	116.3	82	73.917	16	10	60	10	1013	114.6	8.13	226.76	10	metabolic process;response to stimulus	vacuole	catalytic activity;metal ion binding	Pf01074, Pf07748, Pf09261	17159	ENSMUSG00000005142.10	Man2b1	Lysosome; Other glycan degradation
Q8VEE0	ribulose-phosphate 3-epimerase [OS=Mus musculus]	1.148	2.001	1.744	0.893648	0.132139	0.121854	72.3	83	144.7	5.061	8	1	1	1	228	24.9	5.41	4.47	1	metabolic process	cytosol	catalytic activity;metal ion binding;protein binding	Pf00218, Pf00834	66646	ENSMUSG00000026005.15	Rpe	Metabolic pathways; Biosynthesis of amino acids; Pentose phosphate pathway; Carbon metabolism; Pentose and glucuronate interconversions	Pentose Phosphate Pathway
P08113	Endoplasmin [OS=Mus musculus]	1.15	0.783	0.681	0.887741	0.385236	0.0478893	102.3	117.6	80.1	37.551	17	10	29	9	802	92.4	4.82	84.62	10	cell organization and biogenesis;metabolic process;regulation of biological process;response to stimulus;transport	cytosol;endoplasmic reticulum;extracellular;membrane;nucleus;organelle lumen	nucleotide binding;protein binding;RNA binding	Pf00183, Pf02518, Pf13589	22027	ENSMUSG00000020048.13	Hsp90b1	Thyroid hormone synthesis; Pathways in cancer; PI3K-Akt signaling pathway; Protein processing in endoplasmic reticulum; Estrogen signaling pathway; Prostate cancer	Focal Adhesion-PI3K-Akt-mTOR-signaling pathway
Q9ESB3	Histidine-rich glycoprotein [OS=Mus musculus]	1.153	0.483	0.419	0.000447525	9.8552e-11	2.89928e-13	113.8	131.2	55	146.888	35	18	238	18	525	59.1	7.66	766.38	18	coagulation;defense response;regulation of biological process;response to stimulus;transport	endosome;extracellular;membrane;vacuole	enzyme regulator activity;metal ion binding;protein binding		94175		Hrg
P06683	complement component C9 [OS=Mus musculus]	1.155	0.581	0.503	0.797855	0.144561	0.00672119	109.7	126.6	63.7	115.584	40	21	144	21	548	62	5.78	406.39	21	cell organization and biogenesis;coagulation;defense response;metabolic process;regulation of biological process;response to stimulus	cytosol;extracellular;membrane	protein binding	Pf00057, Pf01823	12279		C9	Complement and coagulation cascades; Prion diseases; Systemic lupus erythematosus; Amoebiasis	Complement Activation, Classical Pathway; Complement and Coagulation Cascades
P35278	Ras-related protein Rab-5C [OS=Mus musculus]	1.157	0.672	0.581	1	0.522545	0.207599	106.1	122.6	71.3	9.216	14	2	5	2	216	23.4	8.41	17.59	2	cell organization and biogenesis;regulation of biological process;response to stimulus;transport	endosome;membrane	catalytic activity;nucleotide binding;protein binding	Pf00009, Pf00025, Pf00071, Pf04670, Pf08477	19345	ENSMUSG00000019173.11	Rab5c	Endocytosis; Ras signaling pathway; Tuberculosis; Phagosome; Vasopressin-regulated water reabsorption; Amoebiasis
Q9R1P3	proteasome subunit beta type-2 [OS=Mus musculus]	1.158	0.631	0.545	0.196224	0.00683513	8.07687e-06	107.6	124.5	67.9	11	16	2	16	2	201	22.9	7.02	33.21	2	metabolic process;response to stimulus	cytoplasm;cytosol;membrane;nucleus;proteasome	catalytic activity	Pf00227	26445	ENSMUSG00000028837.8	Psmb2	Proteasome	Proteasome Degradation
Q9WUM4	coronin-1C [OS=Mus musculus]	1.17	0.544	0.465	0.683425	0.263657	0.0119444	110.5	129.3	60.1	20.51	11	5	18	4	474	53.1	7.08	39.79	5	cell organization and biogenesis;cellular component movement;regulation of biological process;transport	cytoplasm;cytoskeleton;membrane	protein binding	Pf00400, Pf08953, Pf08954	23790	ENSMUSG00000004530.12	Coro1c
P08003	Protein disulfide-isomerase A4 [OS=Mus musculus]	1.171	1.35	1.153	1	1	0.999754	85.2	99.8	115	20.135	9	5	14	5	638	71.9	5.31	38.73	5	cellular homeostasis;metabolic process;regulation of biological process;response to stimulus	cell surface;endoplasmic reticulum;organelle lumen	catalytic activity;metal ion binding;RNA binding	Pf00085, Pf01216, Pf13098, Pf13848, Pf13905	12304		Pdia4	Thyroid hormone synthesis; Protein processing in endoplasmic reticulum
O08808	Protein diaphanous homolog 1 [OS=Mus musculus]	1.173	1.149	0.98	0.7901	0.638883	0.92631	90.3	105.9	103.8	14.066	4	4	4	4	1255	139.3	5.57	12.12	4	cell organization and biogenesis;metabolic process;regulation of biological process;response to stimulus	cytoplasm;cytoskeleton;membrane	catalytic activity;motor activity;protein binding;RNA binding	Pf01576, Pf02181, Pf04111, Pf04156, Pf05266, Pf06367, Pf06371, Pf13166	13367	ENSMUSG00000024456.16	Diap1; Diaph1	AGE-RAGE signaling pathway in diabetic complications; Regulation of actin cytoskeleton; Focal adhesion	Regulation of Actin Cytoskeleton; Focal Adhesion; G13 Signaling Pathway
Q6ZWR6-1	Nesprin-1 [OS=Mus musculus]	1.175	0.825	0.702	0.476222	1	0.248804	100	117.5	82.5	5.627	0	2	2	2	8799	1009.3	5.59	4.66	2	cell differentiation;cell organization and biogenesis;regulation of biological process	cytoplasm;cytoskeleton;Golgi;membrane;nucleus	protein binding;RNA binding	Pf00307, Pf00435, Pf10541, Pf12128	64009		Syne1
P0CW03	Lymphocyte antigen 6C2 [OS=Mus musculus]	1.175	1.128	0.96	1	0.960179	0.826066	90.8	106.7	102.5	3.434	14	1	1	1	131	14.1	6.86	2.17	1		membrane		Pf00021	100041546	ENSMUSG00000022584.14	Ly6c2
P80316	T-complex protein 1 subunit epsilon [OS=Mus musculus]	1.175	1.108	0.943	0.815284	1	0.982911	91.4	107.3	101.3	18.962	10	5	15	5	541	59.6	6.02	47.15	5	metabolic process;regulation of biological process;response to stimulus;transport	cytoplasm;cytoskeleton;cytosol	nucleotide binding;protein binding;RNA binding	Pf00118	12465	ENSMUSG00000022234.14	Cct5
Q9D906	Ubiquitin-like modifier-activating enzyme ATG7 [OS=Mus musculus]	1.178	1.49	1.266	1	1	0.766082	81.8	96.3	121.9	6.931	3	2	2	2	698	77.5	6.4	5.41	2	cell communication;cell organization and biogenesis;cellular homeostasis;defense response;metabolic process;regulation of biological process;response to stimulus;transport	cytoplasm;cytosol	catalytic activity;protein binding	Pf00899	74244	ENSMUSG00000030314.16	Atg7	Autophagy
P54822	adenylosuccinate lyase [OS=Mus musculus]	1.178	0.893	0.758	1	1	0.999754	97.7	115.1	87.2	3.814	2	1	3	1	484	54.8	7.27	9.55	1	cell organization and biogenesis;metabolic process;response to stimulus	cytosol;mitochondrion	catalytic activity	Pf00206, Pf10397	11564	ENSMUSG00000022407.9	Adsl	Metabolic pathways; Purine metabolism; Alanine, aspartate and glutamate metabolism	Purine metabolism; Nucleotide Metabolism
Q8CG14	complement C1s-A subcomponent [OS=Mus musculus]	1.179	0.525	0.445	0.911351	0.0640429	0.0034361	110.9	130.8	58.2	68.078	19	10	57	5	688	76.8	5.08	211.57	10	defense response;metabolic process;regulation of biological process;response to stimulus	extracellular	catalytic activity;metal ion binding;protein binding	Pf00084, Pf00089, Pf00431, Pf07645, Pf14670	50908		C1s; C1s1	Staphylococcus aureus infection; Complement and coagulation cascades; Pertussis; Systemic lupus erythematosus	Complement and Coagulation Cascades; Oxidative Damage; Complement Activation, Classical Pathway
P12265	beta-glucuronidase [OS=Mus musculus]	1.181	0.539	0.456	0.741148	0.0378186	0.000785562	110.3	130.3	59.5	23.991	8	4	16	4	648	74.1	6.7	59.15	4	metabolic process	endoplasmic reticulum;membrane;vacuole	catalytic activity;protein binding	Pf00703, Pf02836, Pf02837	110006	ENSMUSG00000025534.17	Gusb	Metabolic pathways; Lysosome; Drug metabolism - other enzymes; Glycosaminoglycan degradation; Porphyrin and chlorophyll metabolism; Pentose and glucuronate interconversions
Q922R8	Protein disulfide-isomerase A6 [OS=Mus musculus]	1.185	0.955	0.806	0.992647	1	0.960224	95.5	113.2	91.3	18.224	15	6	14	6	440	48.1	5.14	44.76	6	cellular homeostasis;metabolic process;regulation of biological process;response to stimulus;transport	cytosol;endoplasmic reticulum;membrane;organelle lumen	catalytic activity	Pf00085, Pf13098, Pf13848, Pf13899, Pf13905	71853		Pdia6	Protein processing in endoplasmic reticulum
Q60668-1	heterogeneous nuclear ribonucleoprotein D0 [OS=Mus musculus]	1.186	0.902	0.761	1	0.757794	0.505382	97.1	115.2	87.6	24.4	15	4	21	3	355	38.3	7.81	80.44	4	metabolic process;regulation of biological process;response to stimulus	cytoplasm;cytosol;nucleus	DNA binding;protein binding;RNA binding	Pf00076, Pf13893, Pf14259	11991	ENSMUSG00000000568.15	Hnrnpd		mRNA processing
Q08093	Calponin-2 [OS=Mus musculus]	1.188	0.972	0.818	0.893225	0.542285	0.729492	94.9	112.8	92.3	14.85	15	4	7	4	305	33.1	7.62	15.93	4	cell organization and biogenesis;regulation of biological process;response to stimulus	cytoskeleton;membrane	protein binding	Pf00307, Pf00402	12798	ENSMUSG00000004665.10	Cnn2		Myometrial Relaxation and Contraction Pathways
Q9JMH6-1	Thioredoxin reductase 1, cytoplasmic [OS=Mus musculus]	1.189	0.953	0.801	0.947986	1	0.957281	95.5	113.5	91	17.446	9	6	17	6	613	67	7.44	47.57	6	cell organization and biogenesis;cell proliferation;cellular homeostasis;metabolic process;regulation of biological process;response to stimulus	cytoplasm;cytosol;mitochondrion;nucleus	antioxidant activity;catalytic activity;metal ion binding;nucleotide binding;protein binding	Pf00070, Pf02852, Pf07992, Pf13738	50493	ENSMUSG00000020250.10	Txnrd1	Selenocompound metabolism; Pyrimidine metabolism	Folic Acid Network; Selenium metabolism/Selenoproteins; Oxidative Stress
Q3THE2	Myosin regulatory light chain 12B [OS=Mus musculus]	1.194	1.301	1.09	0.796132	0.0565101	0.0982486	85.8	102.5	111.7	18.533	34	5	47	5	172	19.8	4.84	134.87	5	regulation of biological process		metal ion binding;protein binding	Pf00036, Pf13202, Pf13405, Pf13833	67938	ENSMUSG00000034868.8	Myl12b	Leukocyte transendothelial migration; Regulation of actin cytoskeleton; Focal adhesion; Platelet activation; Tight junction
Q5FWK3	rho GTPase-activating protein 1 [OS=Mus musculus]	1.2	1.021	0.851	1	0.892862	0.868132	93.2	111.8	95.1	19.697	12	4	18	4	439	50.4	6.44	49.62	4	regulation of biological process;response to stimulus;transport	cytoplasm;endosome;membrane	enzyme regulator activity;protein binding	Pf00620, Pf00650, Pf13716	228359	ENSMUSG00000027247.16	Arhgap1
Q8R5A3	Amyloid beta A4 precursor protein-binding family B member 1-interacting protein [OS=Mus musculus]	1.204	0.538	0.447	0.950454	0.495761	0.107116	109.4	131.7	58.9	4.831	1	1	4	1	670	74.3	5.35	12.26	1	regulation of biological process;response to stimulus	cytoplasm;cytoskeleton;cytosol;membrane	protein binding	Pf00169, Pf00788	54519	ENSMUSG00000026786.14	Apbb1ip	Platelet activation; Rap1 signaling pathway	TYROBP Causal Network
P01837	Ig kappa chain C region [OS=Mus musculus]	1.213	0.751	0.618	0.0552382	0.0255224	7.09985e-06	101.2	122.8	76	92.837	89	9	221	9	106	11.8	5.41	627.8	9	cell differentiation;cell organization and biogenesis;defense response;metabolic process;regulation of biological process;response to stimulus	membrane	metal ion binding;protein binding	Pf07654	16071		Igkc
Q7TQI3	Ubiquitin thioesterase otub1 [OS=Mus musculus]	1.213	1.488	1.227	0.987402	0.178406	0.16429	81	98.3	120.6	15.173	15	4	17	4	271	31.3	4.94	55.48	4	metabolic process;regulation of biological process;response to stimulus	cytoplasm;nucleus	catalytic activity;protein binding	Pf02338, Pf10275	107260	ENSMUSG00000024767.11	Otub1
Q3THS6	S-adenosylmethionine synthase isoform type-2 [OS=Mus musculus]	1.218	0.98	0.804	1	1	0.999754	93.8	114.3	91.9	4.478	4	1	2	1	395	43.7	6.48	6.61	1	cell organization and biogenesis;metabolic process;response to stimulus	cytosol	catalytic activity;metal ion binding;nucleotide binding;protein binding	Pf00438, Pf02772, Pf02773	232087	ENSMUSG00000053907.10; ENSMUSG00000104463.2	Mat2a	Metabolic pathways; Biosynthesis of amino acids; Cysteine and methionine metabolism	One carbon metabolism and related pathways; Methylation
P25911-1	Tyrosine-protein kinase Lyn [OS=Mus musculus]	1.224	0.87	0.711	0.662613	1	0.902263	97	118.7	84.3	8.596	6	3	10	2	512	58.8	7.15	25.38	3	cell communication;cell differentiation;cell organization and biogenesis;defense response;metabolic process;regulation of biological process;response to stimulus;transport	cytoplasm;cytosol;Golgi;membrane;nucleus;vacuole	catalytic activity;nucleotide binding;protein binding	Pf00017, Pf00018, Pf00069, Pf07653, Pf07714, Pf14604	17096	ENSMUSG00000042228.14	Lyn	Epstein-Barr virus infection; Chemokine signaling pathway; Platelet activation; B cell receptor signaling pathway; Fc gamma R-mediated phagocytosis; Long-term depression; NF-kappa B signaling pathway; Fc epsilon RI signaling pathway; Viral carcinogenesis	Chemokine signaling pathway; Kit Receptor Signaling Pathway; IL-3 Signaling Pathway; IL-5 Signaling Pathway; IL-2 Signaling Pathway; IL-6 signaling Pathway; IL-7 Signaling Pathway; Microglia Pathogen Phagocytosis Pathway
Q9DBG3-2	Isoform 2 of AP-2 complex subunit beta [OS=Mus musculus]	1.225	0.796	0.649	0.957823	1	0.918931	99.3	121.7	79	15.497	5	4	10	2	951	105.7	5.34	27.83	4	cell organization and biogenesis;transport	cytoplasm;membrane	protein binding;transporter activity	Pf01602, Pf02883, Pf09066, Pf12717, Pf13646	71770	ENSMUSG00000035152.14	Ap2b1	Endocytosis; Endocrine and other factor-regulated calcium reabsorption; Huntington's disease; Synaptic vesicle cycle
P63330	Serine/threonine-protein phosphatase 2A catalytic subunit alpha isoform [OS=Mus musculus]	1.226	0.729	0.594	0.947986	1	0.847601	101.5	124.5	74	15.641	12	3	7	3	309	35.6	5.54	17.77	3	cell organization and biogenesis;cellular homeostasis;metabolic process;regulation of biological process;response to stimulus	chromosome;cytoplasm;cytoskeleton;cytosol;membrane;nucleus	catalytic activity;metal ion binding;protein binding	Pf00149	19052	ENSMUSG00000020349.4	Ppp2ca	mRNA surveillance pathway; Chagas disease (American trypanosomiasis); Dopaminergic synapse; Hippo signaling pathway; Oocyte meiosis; Sphingolipid signaling pathway; Long-term depression; TGF-beta signaling pathway; Hepatitis C; PI3K-Akt signaling pathway; AMPK signaling pathway; Tight junction; Adrenergic signaling in cardiomyocytes	IL-3 Signaling Pathway; TNF-alpha NF-kB Signaling Pathway; Wnt Signaling Pathway and Pluripotency; IL-6 signaling Pathway; Glycogen Metabolism; Focal Adhesion-PI3K-Akt-mTOR-signaling pathway; Wnt Signaling Pathway NetPath
P63005-1	Platelet-activating factor acetylhydrolase IB subunit alpha [OS=Mus musculus]	1.226	1.257	1.025	0.957823	0.948526	0.99681	86.1	105.6	108.2	12.949	4	1	5	1	410	46.6	7.37	23.37	1	cell communication;cell differentiation;cell division;cell organization and biogenesis;cell proliferation;cellular component movement;development;metabolic process;regulation of biological process;response to stimulus;transport	chromosome;cytoplasm;cytoskeleton;cytosol;membrane;nucleus	protein binding	Pf00400, Pf08513, Pf11715	18472	ENSMUSG00000020745.15	Pafah1b1	Metabolic pathways; Ether lipid metabolism	Wnt Signaling Pathway and Pluripotency; Wnt Signaling Pathway
Q9WUU7	Cathepsin Z [OS=Mus musculus]	1.228	0.587	0.478	0.991724	0.17317	0.0242656	106.6	130.9	62.6	34.168	29	7	33	7	306	34	6.6	82.7	7	metabolic process;regulation of biological process	cell surface;endoplasmic reticulum;vacuole	catalytic activity	Pf00112	64138	ENSMUSG00000016256.10	Ctsz	Lysosome; Apoptosis
P58252	Elongation factor 2 [OS=Mus musculus]	1.228	0.896	0.729	0.399728	1	0.669741	96	118	86	112.847	30	18	104	18	858	95.3	6.83	347.59	18	cell differentiation;cell proliferation;metabolic process;regulation of biological process;response to stimulus	cytoplasm;cytosol;membrane;nucleus;ribosome	catalytic activity;nucleotide binding;protein binding;RNA binding	Pf00009, Pf00679, Pf03144, Pf03764, Pf14492	13629	ENSMUSG00000034994.10	Eef2	Oxytocin signaling pathway; AMPK signaling pathway	Translation Factors
O88947	Coagulation factor X [OS=Mus musculus]	1.233	0.705	0.572	1	0.901099	0.473527	102.1	125.9	72	8.486	4	2	9	2	481	54	5.66	28.38	2	coagulation;metabolic process;regulation of biological process	endoplasmic reticulum;extracellular;membrane	catalytic activity;metal ion binding;protein binding	Pf00008, Pf00089, Pf00594, Pf13365, Pf14670	14058	ENSMUSG00000031444.16	F10	Complement and coagulation cascades	Complement and Coagulation Cascades; Blood Clotting Cascade
O35930	Platelet glycoprotein Ib alpha chain [OS=Mus musculus]	1.238	1.31	1.059	0.823992	0.907711	0.999754	84.6	104.6	110.8	14.054	6	3	10	3	734	80	5.87	34.68	3	cell organization and biogenesis;coagulation;regulation of biological process;response to stimulus	cell surface;cytoplasm;membrane	enzyme regulator activity;protein binding	Pf12799, Pf13855	14723	ENSMUSG00000050675.7	Gp1ba	Platelet activation; ECM-receptor interaction; Hematopoietic cell lineage
Q04857	Collagen alpha-1(VI) chain [OS=Mus musculus]	1.239	0.585	0.473	0.853295	0.0882864	0.00416903	106.2	131.6	62.2	45.151	12	8	24	8	1025	108.4	5.36	80.56	8	cell differentiation;cell organization and biogenesis;response to stimulus	extracellular;membrane	protein binding	Pf00092, Pf01391, Pf13519, Pf13768	12833	ENSMUSG00000001119.7	Col6a1	Focal adhesion; Protein digestion and absorption; ECM-receptor interaction; PI3K-Akt signaling pathway
Q9QYJ0	DnaJ homolog subfamily A member 2 [OS=Mus musculus]	1.241	0.194	0.156	0.941781	0.0375325	0.00387242	123.2	152.9	23.8	3.531	4	1	3	1	412	45.7	6.48	10.63	1	metabolic process;regulation of biological process;response to stimulus	cytosol;membrane;nucleus	enzyme regulator activity;metal ion binding;nucleotide binding;protein binding	Pf00226, Pf00684, Pf01556	56445	ENSMUSG00000031701.6	Dnaja2	Protein processing in endoplasmic reticulum
P11983	T-complex protein 1 subunit alpha [OS=Mus musculus]	1.242	1.101	0.886	0.987752	1	0.918931	89.7	111.5	98.8	15.855	11	5	18	5	556	60.4	6.16	38.84	5	metabolic process;regulation of biological process;transport	cytoplasm;cytoskeleton;Golgi	nucleotide binding;protein binding;RNA binding	Pf00118	21454	ENSMUSG00000068039.12	Tcp1
Q78IQ7	Zinc transporter ZIP4 [OS=Mus musculus]	1.245	0.186	0.15	0.88979	0.0196745	0.00146688	123.4	153.6	23	3.602	2	1	10	1	660	71	5.57	25.31	1	cell communication;cellular homeostasis;regulation of biological process;response to stimulus;transport	endosome;membrane	transporter activity	Pf02535	72027	ENSMUSG00000063354.6	Slc39a4	Mineral absorption
Q9R1P4	Proteasome subunit alpha type-1 [OS=Mus musculus]	1.246	0.569	0.456	0.824897	0.0640429	0.00225599	106.6	132.8	60.6	40.382	24	6	21	6	263	29.5	6.46	67.01	6	metabolic process;regulation of biological process	cytoplasm;cytosol;nucleus;proteasome	catalytic activity;protein binding	Pf00227, Pf10584	26440	ENSMUSG00000030751.18	Psma1	Proteasome	Proteasome Degradation
Q61362-1	Chitinase-3-like protein 1 [OS=Mus musculus]	1.247	0.489	0.392	0.0388619	5.69296e-06	7.54281e-10	109.7	136.7	53.6	338.14	67	29	1039	29	389	43.9	8.57	3202.23	29	cell death;defense response;metabolic process;regulation of biological process;response to stimulus;transport	cytoplasm;endoplasmic reticulum;extracellular	catalytic activity	Pf00704	12654	ENSMUSG00000064246.10	Chi3l1; Chil1
P05201	Aspartate aminotransferase, cytoplasmic [OS=Mus musculus]	1.247	0.749	0.6	0.941177	0.309157	0.0436704	100.1	124.9	75	19.26	15	6	12	6	413	46.2	7.14	34.3	6	metabolic process;regulation of biological process;response to stimulus	cytoplasm;cytosol;mitochondrion;nucleus;vacuole	catalytic activity	Pf00155	14718	ENSMUSG00000025190.13	Got1	Arginine and proline metabolism; Metabolic pathways; Phenylalanine, tyrosine and tryptophan biosynthesis; Biosynthesis of amino acids; 2-Oxocarboxylic acid metabolism; Cysteine and methionine metabolism; Carbon metabolism; Alanine, aspartate and glutamate metabolism; Phenylalanine metabolism; Arginine biosynthesis; Tyrosine metabolism	Alanine and aspartate metabolism; Glycolysis and Gluconeogenesis
Q91UZ5	inositol monophosphatase 2 [OS=Mus musculus]	1.247	0.453	0.364	1	0.374997	0.211363	111.1	138.5	50.4	5.172	3	1	2	1	290	31.7	6.23	5.3	1	metabolic process;regulation of biological process;response to stimulus	cytoplasm	catalytic activity;metal ion binding;protein binding	Pf00459	114663	ENSMUSG00000024525.6	Impa2	Metabolic pathways; Inositol phosphate metabolism; Phosphatidylinositol signaling system
Q8BYC6	Serine/threonine-protein kinase TAO3 [OS=Mus musculus]	1.253	0.71	0.567	0.187649	0.181903	0.00062715	101.2	126.8	71.9	5.438	2	2	9	2	898	105.3	7.36	23.08	2	metabolic process;regulation of biological process;response to stimulus	cytoplasm	catalytic activity;nucleotide binding;signal transducer activity	Pf00069, Pf07714, Pf09731, Pf14531	330177	ENSMUSG00000061288.13	Taok3	MAPK signaling pathway
P68040	Receptor of activated protein C kinase 1 [OS=Mus musculus]	1.253	0.602	0.48	0.624391	0.30714	0.0126404	105.1	131.7	63.3	18.212	20	4	11	4	317	35.1	7.69	27.12	4	cell death;cell differentiation;cellular homeostasis;development;metabolic process;regulation of biological process;response to stimulus	cytoplasm;cytosol;membrane;mitochondrion;nucleus;ribosome	enzyme regulator activity;protein binding;receptor activity;RNA binding	Pf00400	14694	ENSMUSG00000020372.15	Gnb2l1; Rack1	Measles	IL-3 Signaling Pathway; IL-2 Signaling Pathway; TNF-alpha NF-kB Signaling Pathway
P46467	Vacuolar protein sorting-associated protein 4B [OS=Mus musculus]	1.253	3.527	2.814	1	0.0462098	0.0230114	51.9	65	183	15.503	10	4	8	4	444	49.4	7.11	18.51	4	cell division;cell organization and biogenesis;metabolic process;regulation of biological process;response to stimulus;transport	cytoplasm;cytosol;endosome;membrane;nucleus	catalytic activity;nucleotide binding;protein binding;RNA binding	Pf00004, Pf00910, Pf01078, Pf01695, Pf04212, Pf06068, Pf07724, Pf07728, Pf09336, Pf13173, Pf13207, Pf13401	20479	ENSMUSG00000009907.17	Vps4b	Endocytosis
Q61210-5	Isoform 5 of Rho guanine nucleotide exchange factor 1 [OS=Mus musculus]	1.261	2.424	1.922	0.88979	0.454029	0.560728	64	80.8	155.2	7.738	3	2	3	2	979	109.2	6.28	3.81	2	regulation of biological process	cytoplasm;cytosol;membrane	enzyme regulator activity;protein binding;RNA binding	Pf00621, Pf09128	16801	ENSMUSG00000040940.18	Arhgef1		G13 Signaling Pathway; Regulation of Actin Cytoskeleton; G Protein Signaling Pathways
P50518	V-type proton ATPase subunit E 1 [OS=Mus musculus]	1.262	0.85	0.674	0.509426	0.698073	0.0847831	96.4	121.6	82	5.977	10	2	2	2	226	26.1	8.43	6.72	2	transport	cytoplasm;cytosol;endosome;membrane;mitochondrion	catalytic activity;protein binding;transporter activity	Pf01991	11973	ENSMUSG00000019210.10	Atp6v1e1	mTOR signaling pathway; Rheumatoid arthritis; Metabolic pathways; Phagosome; Oxidative phosphorylation; Synaptic vesicle cycle; Collecting duct acid secretion
Q9JLJ2	4-trimethylaminobutyraldehyde dehydrogenase [OS=Mus musculus]	1.262	0.723	0.573	0.939865	1	0.999754	100.5	126.8	72.7	16.742	10	4	10	4	494	53.5	6.98	25.3	4	metabolic process	cytoplasm;cytosol;mitochondrion	catalytic activity;nucleotide binding;protein binding	Pf00171	56752		Aldh9a1	Histidine metabolism; Pyruvate metabolism; Arginine and proline metabolism; Tryptophan metabolism; Valine, leucine and isoleucine degradation; Metabolic pathways; Lysine degradation; Fatty acid degradation; Glycolysis / Gluconeogenesis; beta-Alanine metabolism; Ascorbate and aldarate metabolism; Glycerolipid metabolism	Tryptophan metabolism
P62897	Cytochrome c, somatic [OS=Mus musculus]	1.271	0.97	0.763	0.520551	1	0.196451	92.6	117.7	89.8	19.269	41	4	9	4	105	11.6	9.58	30.69	4	cell death;metabolic process;regulation of biological process;transport	cytosol;mitochondrion;nucleus	metal ion binding;protein binding	Pf00034, Pf13442, Pf14495	13063; 672195	ENSMUSG00000058927.5; ENSMUSG00000063694.5	Cycs; Gm10053	Herpes simplex infection; Platinum drug resistance; p53 signaling pathway; Amyotrophic lateral sclerosis (ALS); Toxoplasmosis; Metabolic pathways; Small cell lung cancer; Tuberculosis; Hepatitis B; Huntington's disease; Sulfur metabolism; Apoptosis - multiple species; Non-alcoholic fatty liver disease (NAFLD); Parkinson's disease; Legionellosis; Pathways in cancer; Influenza A; Alzheimer's diseas…	Oxidative Damage; Parkinsons Disease Pathway; Apoptosis
P47754	F-actin-capping protein subunit alpha-2 [OS=Mus musculus]	1.273	0.713	0.56	0.242233	0.227352	0.00136366	100.5	127.9	71.7	20.204	29	5	23	4	286	32.9	5.85	70.62	5	cell organization and biogenesis;regulation of biological process	cytoskeleton;membrane	protein binding	Pf01267	12343	ENSMUSG00000015733.13	Capza2	Endocytosis
P03953	Complement factor D [OS=Mus musculus]	1.278	1.164	0.911	0.757707	1	0.805291	87.2	111.4	101.5	22.531	31	4	14	4	259	28	6.67	47.15	4	defense response;metabolic process;regulation of biological process;response to stimulus	extracellular	catalytic activity	Pf00089, Pf09342	11537	ENSMUSG00000061780.6	Cfd	Staphylococcus aureus infection; Complement and coagulation cascades	Adipogenesis genes; Complement and Coagulation Cascades
Q01279	epidermal growth factor receptor [OS=Mus musculus]	1.28	0.552	0.432	0.797939	0.0578961	0.00173595	105.9	135.6	58.5	108.743	14	16	158	16	1210	134.8	6.86	501.78	16	cell organization and biogenesis;cell proliferation;cellular component movement;development;metabolic process;regulation of biological process;response to stimulus;transport	cell surface;cytoplasm;endoplasmic reticulum;endosome;Golgi;membrane;nucleus;organelle lumen	catalytic activity;enzyme regulator activity;nucleotide binding;protein binding;receptor activity;signal transducer activity	Pf00069, Pf00757, Pf01030, Pf07714, Pf14843	13649	ENSMUSG00000020122.16	Egfr	Oxytocin signaling pathway; ErbB signaling pathway; FoxO signaling pathway; Endocytosis; Phospholipase D signaling pathway; Regulation of actin cytoskeleton; MAPK signaling pathway; MicroRNAs in cancer; Ras signaling pathway; Focal adhesion; Endometrial cancer; Breast cancer; Melanoma; Non-small cell lung cancer; Adherens junction; Dorso-ventral axis formation; Proteoglycans in cancer; Rap1 signa…	EGFR1 Signaling Pathway; MAPK signaling pathway; ESC Pluripotency Pathways; Focal Adhesion; BMP Signaling Pathway in Eyelid Development; ErbB signaling pathway; Regulation of Actin Cytoskeleton; Alpha6-Beta4 Integrin Signaling Pathway; Delta-Notch Signaling Pathway; Focal Adhesion-PI3K-Akt-mTOR-signaling pathway
P51150	ras-related protein Rab-7a [OS=Mus musculus]	1.282	1.129	0.881	0.240374	0.829955	0.847601	87.9	112.8	99.3	35.609	30	5	24	5	207	23.5	6.7	93.96	5	cell organization and biogenesis;cellular homeostasis;metabolic process;regulation of biological process;response to stimulus;transport	cytoplasm;cytosol;endosome;Golgi;membrane;vacuole	catalytic activity;nucleotide binding;protein binding	Pf00025, Pf00071, Pf01926, Pf04670, Pf07728, Pf08477	19349	ENSMUSG00000079477.9	Rab7	Endocytosis; Tuberculosis; Phagosome; Salmonella infection; Amoebiasis
Q61247	Alpha-2-antiplasmin [OS=Mus musculus]	1.283	0.547	0.427	0.039598	9.92567e-07	1.48165e-10	106	136	58	96.537	25	16	159	16	491	54.9	6.3	427.71	16	cell organization and biogenesis;defense response;regulation of biological process;response to stimulus	cell surface;extracellular	enzyme regulator activity;protein binding	Pf00079	18816	ENSMUSG00000038224.12	Serpinf2	Complement and coagulation cascades	Blood Clotting Cascade; Complement and Coagulation Cascades
P84091	AP-2 complex subunit mu [OS=Mus musculus]	1.295	0.508	0.393	0.367689	0.242928	0.00309576	107	138.6	54.4	5.291	5	2	4	2	435	49.6	9.54	11.23	2	cell organization and biogenesis;metabolic process;regulation of biological process;transport	membrane;mitochondrion	protein binding	Pf00928	11773	ENSMUSG00000022841.14	Ap2m1	Endocytosis; Endocrine and other factor-regulated calcium reabsorption; Huntington's disease; Synaptic vesicle cycle
P62313	U6 snRNA-associated Sm-like protein LSm6 [OS=Mus musculus]	1.295	1.527	1.179	0.94021	1	0.949588	78.5	101.7	119.8	3.257	14	1	1	1	80	9.1	9.58	2.8	1	metabolic process	cytoplasm;nucleus;spliceosomal complex	protein binding;RNA binding	Pf01423	78651	ENSMUSG00000031683.16	Lsm6	RNA degradation; Spliceosome
P07901	Heat shock protein HSP 90-alpha [OS=Mus musculus]	1.295	1.125	0.869	0.688053	0.779049	0.999754	87.7	113.6	98.7	189.851	47	29	212	17	733	84.7	5.01	697.24	29	cell organization and biogenesis;cellular component movement;metabolic process;regulation of biological process;response to stimulus;transport	cell surface;cytoplasm;cytosol;membrane;nucleus	catalytic activity;enzyme regulator activity;nucleotide binding;protein binding;RNA binding	Pf00183, Pf02518, Pf13589	15519	ENSMUSG00000021270.13	Hsp90aa1	Progesterone-mediated oocyte maturation; NOD-like receptor signaling pathway; Pathways in cancer; Antigen processing and presentation; PI3K-Akt signaling pathway; Protein processing in endoplasmic reticulum; Estrogen signaling pathway; Prostate cancer	Focal Adhesion-PI3K-Akt-mTOR-signaling pathway; IL-2 Signaling Pathway; TNF-alpha NF-kB Signaling Pathway; EBV LMP1 signaling; IL-6 signaling Pathway
P80317	T-complex protein 1 subunit zeta [OS=Mus musculus]	1.297	0.781	0.603	0.391237	0.549354	0.0170068	97.5	126.4	76.2	21.875	13	5	21	5	531	58	7.08	58.42	5	metabolic process;regulation of biological process;transport	cytoplasm;cytosol;membrane	nucleotide binding;protein binding;RNA binding	Pf00118, Pf05504	12466		Cct6a
P50516-1	V-type proton ATPase catalytic subunit A [OS=Mus musculus]	1.3	0.838	0.645	1	0.9812	0.735153	95.6	124.2	80.2	15.136	11	4	10	4	617	68.3	5.58	32.67	4	cellular homeostasis;metabolic process;response to stimulus;transport	cytosol;membrane;mitochondrion	catalytic activity;nucleotide binding;transporter activity	Pf00006, Pf00306, Pf02874	11964	ENSMUSG00000052459.13	Atp6v1a	mTOR signaling pathway; Rheumatoid arthritis; Metabolic pathways; Phagosome; Oxidative phosphorylation; Synaptic vesicle cycle; Collecting duct acid secretion
Q9Z2U1	Proteasome subunit alpha type-5 [OS=Mus musculus]	1.301	0.457	0.352	0.833613	0.0532461	0.00179936	108.8	141.5	49.7	30.754	15	3	25	3	241	26.4	4.79	81.83	3	metabolic process	cytoplasm;cytosol;nucleus;proteasome	catalytic activity	Pf00227, Pf10584	26442	ENSMUSG00000068749.9	Psma5	Proteasome	Proteasome Degradation
P23953	Carboxylesterase 1C [OS=Mus musculus]	1.303	0.325	0.25	0.0852721	9.05727e-10	5.94724e-13	114.2	148.7	37.1	280.187	50	24	582	22	554	61	5.06	1763.27	24	metabolic process	endoplasmic reticulum;organelle lumen	catalytic activity	Pf00135, Pf07859	13884	ENSMUSG00000057400.14	Ces1c	Metabolic pathways; Drug metabolism - other enzymes
P34022	Ran-specific GTPase-activating protein [OS=Mus musculus]	1.305	0.471	0.361	0.991724	0.533675	0.152673	108.1	141	50.9	3.791	5	1	2	1	203	23.6	5.22	7.36	1	cell organization and biogenesis;metabolic process;regulation of biological process;response to stimulus;transport	cytoplasm;cytosol;nucleus	enzyme regulator activity;protein binding	Pf00638	19385	ENSMUSG00000005732.14; ENSMUSG00000099164.8	Ranbp1	HTLV-I infection; Viral carcinogenesis
P35979	60S ribosomal protein L12 [OS=Mus musculus]	1.308	0.735	0.562	0.327706	0.624167	0.043461	98.6	129	72.4	3.213	9	1	1	1	165	17.8	9.42	3.03	1	cell organization and biogenesis;metabolic process	cytoplasm;membrane;nucleus;ribosome	protein binding;RNA binding;structural molecule activity	Pf00298, Pf03946	269261	ENSMUSG00000038900.17	Rpl12	Ribosome	mRNA processing; Cytoplasmic Ribosomal Proteins
P35276	ras-related protein Rab-3D [OS=Mus musculus]	1.312	0.488	0.372	0.624391	0.599727	0.083802	107.1	140.6	52.3	10.252	17	3	14	1	219	24.4	4.93	41.94	3	metabolic process;regulation of biological process;response to stimulus;transport	membrane;mitochondrion	catalytic activity;nucleotide binding;protein binding	Pf00025, Pf00071, Pf08477	19340	ENSMUSG00000019066.13	Rab3d	Pancreatic secretion
Q9R0E2	Procollagen-lysine,2-oxoglutarate 5-dioxygenase 1 [OS=Mus musculus]	1.313	1.78	1.356	0.906797	0.992277	0.999754	73.3	96.2	130.5	3.34	2	1	3	1	728	83.5	6.54	8.07	1	metabolic process;response to stimulus	endoplasmic reticulum;membrane	catalytic activity;metal ion binding;protein binding	Pf03171	18822	ENSMUSG00000019055.15	Plod1	Lysine degradation
Q61316	Heat shock 70 kDa protein 4 [OS=Mus musculus]	1.315	1.04	0.791	0.100995	0.906787	0.445968	89.4	117.6	93	60.499	27	19	47	19	841	94.1	5.24	127.96	19	cell organization and biogenesis;regulation of biological process;response to stimulus;transport	cytoplasm;cytosol;nucleus	nucleotide binding;protein binding	Pf00012, Pf06723	15525		Hspa4
Q8R001	Microtubule-associated protein RP/EB family member 2 [OS=Mus musculus]	1.318	1.769	1.342	0.426069	0.0893058	0.351829	73.4	96.7	129.9	8.936	12	2	4	2	326	36.9	5.38	9.73	2	cell division	cytoplasm;cytoskeleton	protein binding	Pf00307, Pf03271	212307	ENSMUSG00000024277.14	Mapre2
Q9CR16	peptidyl-prolyl cis-trans isomerase D [OS=Mus musculus]	1.322	0.741	0.56	0.029169	1	0.0776481	97.9	129.5	72.5	4.122	3	1	7	1	370	40.7	7.43	16.96	1	cell death;cell organization and biogenesis;metabolic process;regulation of biological process;response to stimulus;transport	cytoplasm;cytosol;mitochondrion;nucleus	catalytic activity;protein binding	Pf00160, Pf00515, Pf07719, Pf13414, Pf13424, Pf13432, Pf14559	67738	ENSMUSG00000027804.13	Ppid
P28063	Proteasome subunit beta type-8 [OS=Mus musculus]	1.323	0.765	0.578	0.621584	0.65777	0.0555881	97.2	128.5	74.3	25.295	41	7	16	7	276	30.2	6.68	46.87	7	cell differentiation;metabolic process;regulation of biological process	cytoplasm;cytosol;nucleus;proteasome	catalytic activity	Pf00227	16913	ENSMUSG00000024338.14	Psmb8	Proteasome	Proteasome Degradation
O09061	proteasome subunit beta type-1 [OS=Mus musculus]	1.323	0.719	0.544	0.824897	1	0.441854	98.6	130.5	70.9	35.445	22	4	26	4	240	26.4	7.81	80.76	4	metabolic process	cytoplasm;cytosol;nucleus;proteasome	catalytic activity	Pf00227	19170	ENSMUSG00000014769.9	Psmb1	Proteasome	Proteasome Degradation
Q8BVE3	V-type proton ATPase subunit H [OS=Mus musculus]	1.323	1.604	1.212	1	0.531123	0.467251	76.4	101.1	122.5	5.359	3	1	4	1	483	55.8	6.61	11.65	1	cellular homeostasis;transport	membrane	catalytic activity;transporter activity	Pf03224, Pf11698	108664	ENSMUSG00000033793.12	Atp6v1h	mTOR signaling pathway; Rheumatoid arthritis; Metabolic pathways; Tuberculosis; Lysosome; Phagosome; Oxidative phosphorylation; Synaptic vesicle cycle
P60766-2	Cell division control protein 42 homolog [OS=Mus musculus]	1.323	1.018	0.77	0.534092	0.542285	0.994129	89.8	118.8	91.4	55.557	37	6	58	6	191	21.2	6.55	180.01	6	cell communication;cell differentiation;cell organization and biogenesis;cellular component movement;metabolic process;regulation of biological process;response to stimulus;transport	cytoplasm;cytoskeleton;cytosol;membrane;vacuole	catalytic activity;nucleotide binding;protein binding	Pf00025, Pf00071, Pf08477	12540	ENSMUSG00000006699.17	Cdc42	Leukocyte transendothelial migration; AGE-RAGE signaling pathway in diabetic complications; Endocytosis; T cell receptor signaling pathway; Regulation of actin cytoskeleton; MAPK signaling pathway; Ras signaling pathway; VEGF signaling pathway; Focal adhesion; Chemokine signaling pathway; Axon guidance; Adherens junction; Non-alcoholic fatty liver disease (NAFLD); Proteoglycans in cancer; Salmone…	IL-3 Signaling Pathway; G13 Signaling Pathway; Integrin-mediated Cell Adhesion; Chemokine signaling pathway; EGFR1 Signaling Pathway; MAPK signaling pathway; p38 MAPK Signaling Pathway; Focal Adhesion; Oxidative Damage; Regulation of Actin Cytoskeleton
Q8BJY1	26S proteasome non-ATPase regulatory subunit 5 [OS=Mus musculus]	1.326	0.809	0.61	0.97546	0.628459	0.210993	95.7	126.9	77.4	4.508	3	1	1	1	504	55.9	5.21	3.22	1	cell organization and biogenesis			Pf10508	66998	ENSMUSG00000026869.12	Psmd5		Proteasome Degradation
Q64324	Syntaxin-binding protein 2 [OS=Mus musculus]	1.329	1.683	1.266	1	0.893061	0.57514	74.8	99.4	125.9	17.771	5	2	10	2	593	66.3	6.74	31.39	2	regulation of biological process;transport	cytoplasm;cytosol;membrane;vacuole	protein binding	Pf00995	20911	ENSMUSG00000004626.14	Stxbp2		Splicing factor NOVA regulated synaptic proteins; Insulin Signaling
A3KGF7	1-phosphatidylinositol 4,5-bisphosphate phosphodiesterase beta-2 [OS=Mus musculus]	1.329	1.427	1.074	0.36384	0.534329	0.999754	79.9	106.2	114	4.51	2	2	3	2	1181	134.5	6.01	8.51	2	cellular component movement;metabolic process;regulation of biological process;response to stimulus;transport	cytoplasm;cytosol;extracellular;Golgi;membrane	catalytic activity;metal ion binding;protein binding;signal transducer activity	Pf00168, Pf00387, Pf00388, Pf01442, Pf02463, Pf05262, Pf08703, Pf09279, Pf09731, Pf12128, Pf13851, Pf13868, Pf14988	18796	ENSMUSG00000040061.17	Plcb2	Oxytocin signaling pathway; AGE-RAGE signaling pathway in diabetic complications; Wnt signaling pathway; Cholinergic synapse; Chagas disease (American trypanosomiasis); Phospholipase D signaling pathway; Retrograde endocannabinoid signaling; Pancreatic secretion; Dopaminergic synapse; Carbohydrate digestion and absorption; African trypanosomiasis; NOD-like receptor signaling pathway; Long-term po…	Chemokine signaling pathway; Alzheimers Disease; MicroRNAs in Cardiomyocyte Hypertrophy
Q99LX0	protein/nucleic acid deglycase DJ-1 [OS=Mus musculus]	1.332	0.698	0.524	0.268818	0.475459	0.00637498	99	131.9	69.1	25.768	37	4	17	4	189	20	6.77	58	4	cell communication;cell organization and biogenesis;cell proliferation;defense response;metabolic process;regulation of biological process;response to stimulus;transport	chromosome;cytoplasm;cytosol;endoplasmic reticulum;membrane;mitochondrion;nucleus;organelle lumen	antioxidant activity;catalytic activity;enzyme regulator activity;metal ion binding;protein binding;RNA binding	Pf01965, Pf13278	57320	ENSMUSG00000028964.14	Park7	Parkinson's disease	mRNA processing; Parkinsons Disease Pathway
Q8R146	Acylamino-acid-releasing enzyme [OS=Mus musculus]	1.335	1	0.749	1	0.992783	0.608255	89.9	120.1	90	27.424	10	5	11	5	732	81.5	5.59	33.53	5	metabolic process	cytoplasm;cytosol;membrane	catalytic activity;protein binding;RNA binding	Pf00326, Pf00561, Pf01738, Pf02230, Pf05448, Pf07859, Pf12695, Pf12697	235606	ENSMUSG00000032590.14	Apeh
Q9Z0N1	Eukaryotic translation initiation factor 2 subunit 3, X-linked [OS=Mus musculus]	1.336	3.074	2.301	0.746822	0.0797011	0.0895987	55.4	74.1	170.5	4.715	3	1	1	1	472	51	8.4	2.9	1	metabolic process	cytoplasm	catalytic activity;nucleotide binding;protein binding;RNA binding	Pf00009, Pf03144, Pf09173	26905	ENSMUSG00000035150.15	Eif2s3x	RNA transport	Translation Factors
Q9QUI0	Transforming protein RhoA [OS=Mus musculus]	1.34	1.166	0.87	0.486409	0.601192	0.999754	85.6	114.7	99.8	34.62	33	5	27	5	193	21.8	6.1	82.09	5	cell differentiation;cell division;cell organization and biogenesis;cellular component movement;metabolic process;regulation of biological process;response to stimulus	cytoplasm;cytoskeleton;cytosol;endosome;membrane;mitochondrion;nucleus	catalytic activity;nucleotide binding;protein binding	Pf00025, Pf00071, Pf08477	11848	ENSMUSG00000007815.13	Rhoa	Oxytocin signaling pathway; Leukocyte transendothelial migration; Endocytosis; mTOR signaling pathway; Wnt signaling pathway; T cell receptor signaling pathway; Phospholipase D signaling pathway; Regulation of actin cytoskeleton; Pancreatic secretion; MicroRNAs in cancer; Ras signaling pathway; Focal adhesion; NOD-like receptor signaling pathway; Chemokine signaling pathway; Platelet activation; …	Spinal Cord Injury; MicroRNAs in Cardiomyocyte Hypertrophy; Wnt Signaling Pathway NetPath; Alpha6-Beta4 Integrin Signaling Pathway; G13 Signaling Pathway; Focal Adhesion; Wnt Signaling in Kidney Disease; Chemokine signaling pathway; Wnt Signaling Pathway and Pluripotency; Regulation of Actin Cytoskeleton; Wnt Signaling Pathway; G Protein Signaling Pathways
P11859	Angiotensinogen [OS=Mus musculus]	1.346	0.774	0.575	0.759295	0.757794	0.116886	96.1	129.4	74.4	33.09	19	7	44	7	477	52	5.44	129.69	7	cell differentiation;cell growth;cell organization and biogenesis;cell proliferation;cellular homeostasis;metabolic process;regulation of biological process;response to stimulus;transport	cytoplasm;extracellular	enzyme regulator activity;protein binding	Pf00079	11606		Agt		Adipogenesis genes; MicroRNAs in Cardiomyocyte Hypertrophy; ACE Inhibitor Pathway
P04940	Ig kappa chain V-VI region NQ2-17.4.1 [OS=Mus musculus]	1.355	0.505	0.373	0.847738	0.0356362	0.00117973	104.9	142.1	53	5.332	14	2	12	1	107	11.6	9.36	26.27	2				Pf00047, Pf07679, Pf07686
P60122	RuvB-like 1 [OS=Mus musculus]	1.366	0.613	0.449	0.454645	1	0.132469	100.7	137.6	61.7	5.567	5	2	4	2	456	50.2	6.42	11.79	2	cell division;cell organization and biogenesis;metabolic process;regulation of biological process;response to stimulus	cytosol;nucleus	catalytic activity;nucleotide binding;protein binding	Pf00004, Pf01078, Pf01695, Pf05496, Pf06068, Pf06414, Pf07726, Pf13191, Pf13238, Pf13245, Pf13481	56505	ENSMUSG00000030079.15	Ruvbl1	Wnt signaling pathway	Wnt Signaling Pathway NetPath
Q62418	Drebrin-like protein [OS=Mus musculus]	1.375	0.561	0.408	1	0.750633	0.309136	102.2	140.5	57.3	8.212	7	2	4	2	436	48.7	4.92	14.9	2	cell organization and biogenesis;regulation of biological process;response to stimulus;transport	cytoplasm;cytoskeleton;cytosol;endosome;Golgi;membrane	protein binding	Pf00018, Pf00241, Pf07653, Pf14604	13169	ENSMUSG00000020476.14	Dbnl
P32261	Antithrombin-III [OS=Mus musculus]	1.378	0.43	0.312	0.00309895	4.22846e-09	4.03433e-13	106.8	147.2	45.9	297.885	61	30	684	30	465	52	6.46	2435.25	30	coagulation;defense response;regulation of biological process;response to stimulus;transport	extracellular	enzyme regulator activity;protein binding	Pf00079	11905	ENSMUSG00000026715.12	Serpinc1	Complement and coagulation cascades	Complement and Coagulation Cascades
P24270	catalase [OS=Mus musculus]	1.38	1.532	1.11	0.898162	0.852729	0.986703	76.7	105.8	117.5	20.675	9	4	10	4	527	59.8	7.88	35.86	4	cell differentiation;cell organization and biogenesis;metabolic process;regulation of biological process;response to stimulus	cytosol;endoplasmic reticulum;Golgi;membrane;mitochondrion;vacuole	antioxidant activity;catalytic activity;metal ion binding;nucleotide binding;protein binding	Pf00199, Pf06628	12359	ENSMUSG00000027187.10	Cat	FoxO signaling pathway; Tryptophan metabolism; Amyotrophic lateral sclerosis (ALS); Longevity regulating pathway; Carbon metabolism; Glyoxylate and dicarboxylate metabolism; Longevity regulating pathway - multiple species; Peroxisome	Selenium Micronutrient Network; Tryptophan metabolism; Folic Acid Network; Oxidative Stress
P50580	proliferation-associated protein 2G4 [OS=Mus musculus]	1.382	1.461	1.057	0.933359	1	0.999754	78.1	107.9	114	6.226	5	2	5	2	394	43.7	6.86	14.93	2	metabolic process;regulation of biological process	cytoplasm;membrane;nucleus	DNA binding;protein binding;RNA binding	Pf00557	18813	ENSMUSG00000025364.13	Pa2g4
P57780	Alpha-actinin-4 [OS=Mus musculus]	1.393	0.983	0.706	0.0877769	1	0.150867	88.9	123.8	87.4	204.637	42	32	159	22	912	104.9	5.41	506.56	32	cell organization and biogenesis;cellular component movement;regulation of biological process;response to stimulus;transport	cytoplasm;cytoskeleton;cytosol;nucleus	DNA binding;metal ion binding;protein binding;RNA binding	Pf00307, Pf00435, Pf08726, Pf11971, Pf13499	60595	ENSMUSG00000054808.15	Actn4	Leukocyte transendothelial migration; Regulation of actin cytoskeleton; Arrhythmogenic right ventricular cardiomyopathy (ARVC); Focal adhesion; Adherens junction; Tight junction; Systemic lupus erythematosus; Amoebiasis; Viral carcinogenesis	Striated Muscle Contraction
P46412	Glutathione peroxidase 3 [OS=Mus musculus]	1.395	0.446	0.32	0.274592	0.0257101	6.57141e-05	105.6	147.3	47.1	40.705	26	5	83	5	226	25.4	8.22	233.91	5	cell organization and biogenesis;metabolic process;response to stimulus	extracellular	antioxidant activity;catalytic activity	Pf00255	14778	ENSMUSG00000018339.11	Gpx3	Glutathione metabolism; Thyroid hormone synthesis; Arachidonic acid metabolism	One carbon metabolism and related pathways; Selenium Micronutrient Network; Oxidative Stress; Selenium metabolism/Selenoproteins; Metapathway biotransformation; Folic Acid Network; Glutathione and one carbon metabolism; Glutathione metabolism
Q8CIN4	Serine/threonine-protein kinase PAK 2 [OS=Mus musculus]	1.402	1.042	0.743	0.324353	1	0.5628	87.1	122.1	90.8	21.772	12	5	9	5	524	57.9	5.77	29.17	5	cell death;cell organization and biogenesis;cellular component movement;metabolic process;regulation of biological process;response to stimulus	cytoplasm;cytosol;membrane;nucleus	catalytic activity;enzyme regulator activity;nucleotide binding;protein binding	Pf00069, Pf00786, Pf07714, Pf14531	224105	ENSMUSG00000022781.8	Pak2	ErbB signaling pathway; T cell receptor signaling pathway; Regulation of actin cytoskeleton; MAPK signaling pathway; Ras signaling pathway; Focal adhesion; Axon guidance; Renal cell carcinoma	Regulation of Actin Cytoskeleton; Focal Adhesion; FAS pathway and Stress induction of HSP regulation; MAPK signaling pathway; Integrin-mediated Cell Adhesion
Q8VCS0-1	N-acetylmuramoyl-L-alanine amidase [OS=Mus musculus]	1.404	0.359	0.255	0.924946	0.968716	0.469885	108.6	152.5	38.9	28.342	12	4	19	4	530	57.7	6.98	70.45	4	defense response;metabolic process;regulation of biological process;response to stimulus	extracellular;membrane	catalytic activity;metal ion binding;receptor activity;signal transducer activity	Pf01510	57757	ENSMUSG00000079563.9	Pglyrp2
Q68FD5	Clathrin heavy chain 1 [OS=Mus musculus]	1.407	0.865	0.615	0.429869	0.992684	0.11537	91.7	129	79.3	52.657	12	13	26	13	1675	191.4	5.69	98.75	13	cell differentiation;cell division;cell organization and biogenesis;metabolic process;regulation of biological process;transport	cytoplasm;cytoskeleton;cytosol;endosome;membrane;mitochondrion;vacuole	protein binding;RNA binding;structural molecule activity	Pf00637, Pf01394, Pf04053, Pf09268, Pf13838	67300	ENSMUSG00000047126.17	Cltc	Endocytosis; Endocrine and other factor-regulated calcium reabsorption; Lysosome; Huntington's disease; Synaptic vesicle cycle; Bacterial invasion of epithelial cells	IL-7 Signaling Pathway; Kit Receptor Signaling Pathway
P11680	Properdin [OS=Mus musculus]	1.411	1.179	0.836	0.00160765	0.451109	0.086311	83.6	117.9	98.6	37.774	14	4	238	4	464	50.3	7.84	618.74	4	defense response;metabolic process;regulation of biological process;response to stimulus	extracellular		Pf00090	18636	ENSMUSG00000001128.7	Cfp	Herpes simplex infection
P47941	Crk-like protein [OS=Mus musculus]	1.412	1.222	0.865	0.587073	0.909499	0.999754	82.6	116.6	100.9	8.317	9	2	16	2	303	33.8	6.74	38.28	2	regulation of biological process	cytoplasm	protein binding;RNA binding	Pf00017, Pf00018, Pf07653, Pf14604	12929	ENSMUSG00000006134.3	Crkl	ErbB signaling pathway; Regulation of actin cytoskeleton; MAPK signaling pathway; MicroRNAs in cancer; Focal adhesion; Insulin signaling pathway; Chemokine signaling pathway; Fc gamma R-mediated phagocytosis; Neurotrophin signaling pathway; Rap1 signaling pathway; Pathways in cancer; Renal cell carcinoma; Chronic myeloid leukemia; Bacterial invasion of epithelial cells	Focal Adhesion; Dysregulated miRNA Targeting in Insulin/PI3K-AKT Signaling; EGFR1 Signaling Pathway; IL-2 Signaling Pathway; IL-3 Signaling Pathway; IL-5 Signaling Pathway; Chemokine signaling pathway; MAPK signaling pathway; Kit Receptor Signaling Pathway; Signaling of Hepatocyte Growth Factor Receptor
Q8JZM8	Mucin-4 [OS=Mus musculus]	1.418	0.789	0.556	0.525619	0.187096	0.00380467	93.6	132.7	73.8	23.491	3	6	22	6	3443	364.9	7.43	62.45	6	cell differentiation;regulation of biological process	cytoplasm;endoplasmic reticulum;extracellular;membrane	protein binding	Pf00008, Pf00094, Pf03782, Pf06119	140474		Muc4
P11152	lipoprotein lipase [OS=Mus musculus]	1.419	0.407	0.287	0.0107214	4.68137e-07	2.83166e-11	106.2	150.7	43.2	47.557	18	8	59	8	474	53.1	7.87	249.47	8	cell organization and biogenesis;metabolic process;regulation of biological process;response to stimulus	cell surface;extracellular;membrane	catalytic activity;protein binding	Pf00151, Pf01477, Pf12695, Pf12697	16956	ENSMUSG00000015568.16	Lpl	PPAR signaling pathway; Alzheimer's disease; Glycerolipid metabolism	PPAR signaling pathway; Retinol metabolism; Triacylglyceride Synthesis; Alzheimers Disease; Fatty Acid Beta Oxidation; Adipogenesis genes; Statin Pathway
Q61792	LIM and SH3 domain protein 1 [OS=Mus musculus]	1.425	2.205	1.548	0.871916	0.0022197	0.00186764	64.8	92.3	142.9	40.758	33	9	33	9	263	30	7.05	103.15	9	transport	cytoplasm;cytoskeleton	metal ion binding;protein binding;transporter activity	Pf00018, Pf00412, Pf00880, Pf07653, Pf14604	16796	ENSMUSG00000038366.15	Lasp1
P29533-1	Vascular cell adhesion protein 1 [OS=Mus musculus]	1.433	0.843	0.588	0.180254	0.67922	0.00835531	91.6	131.2	77.2	26.114	7	4	17	4	739	81.3	5.3	58.92	4	cellular component movement;cellular homeostasis;metabolic process;regulation of biological process;response to stimulus	cell surface;endoplasmic reticulum;endosome;Golgi;membrane	catalytic activity;protein binding	Pf00047, Pf05790, Pf06328, Pf07679, Pf07686, Pf13895, Pf13927	22329		Vcam1
Q3TW96-1	UDP-N-acetylhexosamine pyrophosphorylase-like protein 1 [OS=Mus musculus]	1.438	2.274	1.581	0.727362	0.296023	0.586024	63.7	91.6	144.8	13.919	6	3	5	3	507	56.6	5.43	14.43	3	metabolic process	cytosol	catalytic activity	Pf01704, Pf12804	227620	ENSMUSG00000026956.15	Uap1l1	Metabolic pathways; Amino sugar and nucleotide sugar metabolism
O35381	Acidic leucine-rich nuclear phosphoprotein 32 family member A [OS=Mus musculus]	1.45	4.077	2.812	0.525381	2.92812e-05	4.70494e-05	46	66.6	187.4	7.47	11	3	12	3	247	28.5	4.07	20.34	3	cell organization and biogenesis;metabolic process;regulation of biological process;transport	cytoplasm;endoplasmic reticulum;nucleus	protein binding	Pf12799, Pf13855, Pf14580	11737	ENSMUSG00000032249.14	Anp32a
Q8BHN3-2	Isoform 2 of Neutral alpha-glucosidase AB [OS=Mus musculus]	1.455	1.081	0.743	1	1	0.999754	84.8	123.5	91.7	10.79	4	4	6	4	966	109.3	6.15	17.85	4	metabolic process	endoplasmic reticulum;Golgi;membrane	catalytic activity;protein binding;RNA binding	Pf01055, Pf13802	14376	ENSMUSG00000071650.5	Ganab
P28650	Adenylosuccinate synthetase isozyme 1 [OS=Mus musculus]	1.458	0.872	0.599	0.455264	1	0.449257	90.1	131.3	78.6	31.183	19	6	15	6	457	50.2	8.43	55.14	6	metabolic process;response to stimulus	cytoplasm;membrane	catalytic activity;metal ion binding;nucleotide binding;protein binding	Pf00709	11565	ENSMUSG00000011148.13	Adssl1	Metabolic pathways; Purine metabolism; Alanine, aspartate and glutamate metabolism	Purine metabolism
P46471	26S proteasome regulatory subunit 7 [OS=Mus musculus]	1.462	0.88	0.602	0.738193	0.836739	0.143809	89.8	131.2	79	10.369	8	3	7	3	433	48.6	5.95	20.92	3	cell differentiation;metabolic process;regulation of biological process	cytoplasm;cytosol;membrane;nucleus;proteasome	catalytic activity;nucleotide binding;protein binding	Pf00004, Pf00158, Pf07724, Pf07726, Pf07728, Pf13191, Pf13401	19181		Psmc2		TNF-alpha NF-kB Signaling Pathway; Proteasome Degradation
P29788	Vitronectin [OS=Mus musculus]	1.464	1.66	1.134	0.0762434	0.513246	0.805023	72.7	106.5	120.8	86.666	28	13	74	13	478	54.8	5.88	212.08	13	cell differentiation;cell organization and biogenesis;regulation of biological process;response to stimulus;transport	cytoplasm;endoplasmic reticulum;extracellular;organelle lumen	protein binding;receptor activity	Pf00045, Pf01033	22370	ENSMUSG00000017344.4	Vtn	Focal adhesion; Complement and coagulation cascades; Proteoglycans in cancer; ECM-receptor interaction; PI3K-Akt signaling pathway	Primary Focal Segmental Glomerulosclerosis FSGS; Inflammatory Response Pathway; Focal Adhesion-PI3K-Akt-mTOR-signaling pathway; Focal Adhesion
P54726	UV excision repair protein RAD23 homolog A [OS=Mus musculus]	1.483	0.639	0.431	0.0929875	0.296364	0.000579116	96.1	142.5	61.4	6.294	7	2	8	1	363	39.7	4.58	26.36	2	metabolic process;regulation of biological process;response to stimulus	cytoplasm;cytosol;nucleus;proteasome	DNA binding;protein binding	Pf00240, Pf00627, Pf09280, Pf11976, Pf13881	19358	ENSMUSG00000003813.15	Rad23a	Nucleotide excision repair; Protein processing in endoplasmic reticulum
Q60605	Myosin light polypeptide 6 [OS=Mus musculus]	1.485	1.127	0.759	0.166241	1	0.0817021	83.1	123.4	93.6	32.678	32	5	31	5	151	16.9	4.65	96.11	5	cellular component movement	membrane	catalytic activity;metal ion binding;motor activity;protein binding;structural molecule activity	Pf00036, Pf13405, Pf13499	17904	ENSMUSG00000090841.2	Myl6	Oxytocin signaling pathway; Vascular smooth muscle contraction	Focal Adhesion
Q9Z2U0	Proteasome subunit alpha type-7 [OS=Mus musculus]	1.486	0.562	0.378	0.723382	0.54486	0.05039	98.4	146.2	55.3	25.236	23	6	18	6	248	27.8	8.46	62.46	6	metabolic process	cytoplasm;cytosol;nucleus;proteasome	catalytic activity;protein binding	Pf00227, Pf10584	26444	ENSMUSG00000027566.14	Psma7	Proteasome	Proteasome Degradation
Q922D8	C-1-tetrahydrofolate synthase, cytoplasmic [OS=Mus musculus]	1.488	0.864	0.58	0.233998	1	0.118252	89.5	133.2	77.3	9.424	4	3	9	3	935	101.1	7.14	23.68	3	metabolic process	cytoplasm;cytosol;membrane;mitochondrion	catalytic activity;nucleotide binding	Pf00763, Pf01268, Pf02882	108156	ENSMUSG00000021048.7	Mthfd1	Metabolic pathways; One carbon pool by folate	One Carbon Metabolism
P08249	Malate dehydrogenase, mitochondrial [OS=Mus musculus]	1.49	0.738	0.496	0.0116757	0.100209	8.91269e-06	92.9	138.5	68.6	65.43	44	11	80	11	338	35.6	8.68	244.74	11	metabolic process	membrane;mitochondrion;nucleus;organelle lumen	catalytic activity;nucleotide binding;protein binding;RNA binding	Pf00056, Pf01073, Pf01118, Pf02866, Pf13460	17448	ENSMUSG00000019179.10	Mdh2	Pyruvate metabolism; Citrate cycle (TCA cycle); Metabolic pathways; Cysteine and methionine metabolism; Carbon metabolism; Glyoxylate and dicarboxylate metabolism	Glycolysis and Gluconeogenesis; TCA Cycle
Q02053	Ubiquitin-like modifier-activating enzyme 1 [OS=Mus musculus]	1.492	1.137	0.762	0.0960355	0.724514	0.641637	82.7	123.3	94	78.046	17	16	87	16	1058	117.7	5.66	253.6	16	metabolic process;response to stimulus	cytoplasm;cytosol;membrane;mitochondrion;nucleus	catalytic activity;nucleotide binding;protein binding;RNA binding	Pf00899, Pf02134, Pf09358, Pf10585	22201	ENSMUSG00000001924.15	Uba1	Ubiquitin mediated proteolysis; Parkinson's disease	Parkinsons Disease Pathway; Proteasome Degradation
Q925E7	Serine/threonine-protein phosphatase 2A 55 kDa regulatory subunit B delta isoform [OS=Mus musculus]	1.495	0.716	0.479	0.775572	1	0.520183	93.4	139.7	66.9	4.855	4	2	6	2	453	51.9	6.49	15.21	2	cell division;metabolic process;regulation of biological process	cytoplasm;cytosol	catalytic activity;enzyme regulator activity;protein binding		52432	ENSMUSG00000041769.13	Ppp2r2d	mRNA surveillance pathway; Chagas disease (American trypanosomiasis); Dopaminergic synapse; Hippo signaling pathway; Sphingolipid signaling pathway; Hepatitis C; PI3K-Akt signaling pathway; AMPK signaling pathway; Tight junction; Adrenergic signaling in cardiomyocytes	Wnt Signaling Pathway and Pluripotency; Focal Adhesion-PI3K-Akt-mTOR-signaling pathway
P49442	Inositol polyphosphate 1-phosphatase [OS=Mus musculus]	1.501	0.91	0.606	0.155357	1	0.276784	88	132	80	8.65	11	3	3	3	396	43.3	5.01	9.56	3	metabolic process		catalytic activity;metal ion binding	Pf00459	16329	ENSMUSG00000026102.9	Inpp1	Metabolic pathways; Inositol phosphate metabolism; Phosphatidylinositol signaling system
P97384	annexin A11 [OS=Mus musculus]	1.502	1.387	0.923	0.153924	0.16476	0.98106	77.1	115.9	107	25.783	16	6	27	6	503	54	7.66	81.92	6	cell division;response to stimulus;transport	cytoplasm;cytoskeleton;cytosol;membrane;nucleus;vacuole	metal ion binding;protein binding;RNA binding	Pf00191	11744	ENSMUSG00000021866.15	Anxa11
P62196	26S proteasome regulatory subunit 8 [OS=Mus musculus]	1.504	2.04	1.357	0.221154	0.113628	0.542598	66	99.3	134.7	3.854	5	1	1	1	406	45.6	7.55	4.65	1	metabolic process;regulation of biological process;response to stimulus	cytoplasm;membrane;nucleus;proteasome	catalytic activity;nucleotide binding;protein binding;RNA binding	Pf00004, Pf00910, Pf01057, Pf01078, Pf05496, Pf06068, Pf06414, Pf07724, Pf07726, Pf07728, Pf13191, Pf13207, Pf13401	19184	ENSMUSG00000020708.12	Psmc5	Proteasome; Epstein-Barr virus infection	Proteasome Degradation
P80314	T-complex protein 1 subunit beta [OS=Mus musculus]	1.506	0.773	0.513	0.755045	0.709603	0.106951	91.5	137.8	70.7	4.509	3	1	2	1	535	57.4	6.4	2.24	1	cell organization and biogenesis;metabolic process;regulation of biological process;transport	cytoplasm;cytosol	nucleotide binding;protein binding	Pf00118	12461	ENSMUSG00000034024.8	Cct2
P01801	Ig heavy chain V-III region J606 [OS=Mus musculus]	1.512	1.74	1.151	0.238411	0.838876	0.826066	70.5	106.7	122.8	54.53	46	5	44	5	115	12.8	7.12	152.74	5	cell organization and biogenesis;defense response;metabolic process;regulation of biological process;response to stimulus		protein binding	Pf07686	238427		Ighv6-6
Q6P5F9	Exportin-1 [OS=Mus musculus]	1.517	1.592	1.049	0.656011	1	0.700117	73	110.8	116.2	8.338	4	2	3	2	1071	123	6.07	10.68	2	regulation of biological process;response to stimulus;transport	chromosome;cytoplasm;cytosol;membrane;nucleus	protein binding;RNA binding;transporter activity	Pf03810, Pf08389, Pf08767	103573	ENSMUSG00000020290.14	Xpo1	Epstein-Barr virus infection; HTLV-I infection; Ribosome biogenesis in eukaryotes; Influenza A; RNA transport
Q9DBJ1	Phosphoglycerate mutase 1 [OS=Mus musculus]	1.526	1.657	1.086	0.286888	0.0893058	0.552294	71.7	109.4	118.8	58.655	33	7	31	4	254	28.8	7.18	93.1	7	metabolic process;regulation of biological process	cytoplasm;cytosol;membrane;nucleus	catalytic activity;protein binding	Pf00300	18648	ENSMUSG00000011752.6	Pgam1	Metabolic pathways; Biosynthesis of amino acids; Glycine, serine and threonine metabolism; Glycolysis / Gluconeogenesis; Carbon metabolism; Central carbon metabolism in cancer; Glucagon signaling pathway	Glycolysis and Gluconeogenesis
P27612	Phospholipase A-2-activating protein [OS=Mus musculus]	1.529	1.675	1.096	0.260595	0.542017	0.999754	71.4	109.1	119.5	4.552	2	1	2	1	794	87.2	6.14	7.26	1	cell communication;cellular homeostasis;defense response;metabolic process;regulation of biological process;response to stimulus	cytoplasm;nucleus	enzyme regulator activity;protein binding	Pf00400, Pf08324, Pf09070	18786	ENSMUSG00000028577.13	Plaa	Protein processing in endoplasmic reticulum
Q9D1G1	ras-related protein Rab-1B [OS=Mus musculus]	1.531	1.4	0.914	0.760653	0.980826	0.999754	76.3	116.8	106.9	30.906	48	8	31	2	201	22.2	5.73	100.47	8	cell organization and biogenesis;metabolic process;regulation of biological process;response to stimulus;transport	cytoplasm;Golgi;membrane;mitochondrion	catalytic activity;nucleotide binding	Pf00025, Pf00071, Pf01926, Pf04670, Pf08477, Pf09439	76308	ENSMUSG00000024870.5	Rab1b	Legionellosis
P08032	spectrin alpha chain, erythrocytic 1 [OS=Mus musculus]	1.532	0.804	0.525	0.941177	0.84134	0.322476	89.9	137.8	72.3	11.6	2	3	4	3	2415	279.7	5.03	11.83	3	cell organization and biogenesis;metabolic process;regulation of biological process	cytoplasm;cytoskeleton;membrane	metal ion binding;protein binding	Pf00018, Pf00435, Pf07653, Pf08726, Pf14604	20739	ENSMUSG00000026532.7	Spna1; Spta1	Apoptosis
Q8C052	Microtubule-associated protein 1S [OS=Mus musculus]	1.537	1.287	0.838	0.322995	0.968716	0.704036	78.4	120.6	101	4.226	2	1	1	1	973	102.9	7.02	3.71	1	cell death;cell organization and biogenesis;regulation of biological process	cytoplasm;cytoskeleton;cytosol;nucleus	DNA binding;protein binding	Pf08905	270058	ENSMUSG00000019261.3	Map1s; Mtap1s
P06330	Ig heavy chain V region AC38 205.12 [OS=Mus musculus]	1.547	1.004	0.649	0.233998	0.738658	0.0151649	84.5	130.7	84.8	84.429	74	8	156	6	118	12.9	7.11	472.35	8				Pf00047, Pf07686	380820		IghmAC38.205.12
Q9JKF1	Ras GTPase-activating-like protein IQGAP1 [OS=Mus musculus]	1.549	0.801	0.517	0.00465263	0.3269	2.36393e-05	89.5	138.7	71.8	195.055	25	33	201	33	1657	188.6	6.48	657.9	33	cell growth;regulation of biological process;response to stimulus	cytoplasm;cytoskeleton;membrane;nucleus	enzyme regulator activity;protein binding	Pf00307, Pf00616, Pf03836, Pf11016	29875	ENSMUSG00000030536.10	Iqgap1	Regulation of actin cytoskeleton; Adherens junction; Proteoglycans in cancer	G13 Signaling Pathway; Regulation of Actin Cytoskeleton
P10605	Cathepsin B [OS=Mus musculus]	1.55	0.453	0.292	0.0401624	0.00637002	9.73987e-07	99.9	154.8	45.3	52.729	28	8	72	8	339	37.3	5.91	213.59	8	cell differentiation;metabolic process;regulation of biological process;response to stimulus	cell surface;cytoplasm;extracellular;membrane;mitochondrion;vacuole	catalytic activity;protein binding	Pf00112, Pf08127	13030	ENSMUSG00000021939.7	Ctsb	NOD-like receptor signaling pathway; Lysosome; Antigen processing and presentation; Renin secretion; Apoptosis
P33587	Vitamin K-dependent protein C [OS=Mus musculus]	1.552	1.458	0.94	0.0281345	0.182569	0.926511	74.8	116.1	109.1	6.78	4	2	13	2	460	51.8	6.35	30.33	2	coagulation;metabolic process;regulation of biological process	endoplasmic reticulum;extracellular;Golgi	catalytic activity;metal ion binding;protein binding	Pf00008, Pf00089, Pf00594, Pf13365, Pf14670	19123	ENSMUSG00000024386.8	Proc	Complement and coagulation cascades	Complement and Coagulation Cascades
P20029	78 kDa glucose-regulated protein [OS=Mus musculus]	1.576	0.998	0.633	0.00867452	1	0.00167753	83.9	132.3	83.7	159.16	41	26	170	23	655	72.4	5.16	529.78	26	cell communication;cell death;cell differentiation;cell organization and biogenesis;metabolic process;regulation of biological process;response to stimulus;transport	cell surface;cytoplasm;endoplasmic reticulum;extracellular;membrane;mitochondrion;nucleus;organelle lumen	catalytic activity;nucleotide binding;protein binding	Pf00012, Pf01968, Pf06723	14828	ENSMUSG00000026864.13	Hspa5	Thyroid hormone synthesis; Antigen processing and presentation; Protein export; Prion diseases; Protein processing in endoplasmic reticulum	MAPK signaling pathway
P49182	Heparin cofactor 2 [OS=Mus musculus]	1.577	0.338	0.214	0.000327116	6.54015e-10	2.89928e-13	102.9	162.3	34.8	57.312	28	11	87	11	478	54.5	7.34	300.01	11	coagulation;regulation of biological process	extracellular	enzyme regulator activity	Pf00079	15160	ENSMUSG00000022766.12	Serpind1	Complement and coagulation cascades	Complement and Coagulation Cascades
Q62351	Transferrin receptor protein 1 [OS=Mus musculus]	1.582	1.311	0.829	0.659368	1	0.843986	77.1	121.9	101	15.014	4	2	5	2	763	85.7	6.57	17.59	2	cell communication;cell differentiation;cellular homeostasis;metabolic process;regulation of biological process;response to stimulus;transport	cell surface;cytoplasm;endosome;extracellular;membrane;mitochondrion;nucleus	protein binding;receptor activity;RNA binding;transporter activity	Pf02225, Pf04253, Pf04389	22042	ENSMUSG00000022797.15	Tfrc	Endocytosis; Phagosome; HIF-1 signaling pathway; Hematopoietic cell lineage
Q8VI36	Paxillin [OS=Mus musculus]	1.584	1.224	0.772	0.50807	0.922869	0.99868	78.8	124.8	96.4	7.747	4	2	6	2	591	64.4	6.02	15.29	2	cell organization and biogenesis;cellular component movement;metabolic process;regulation of biological process;response to stimulus	cytoplasm;cytoskeleton;cytosol;membrane	metal ion binding;protein binding;structural molecule activity	Pf00412, Pf03535	19303		Pxn	Leukocyte transendothelial migration; Regulation of actin cytoskeleton; VEGF signaling pathway; Focal adhesion; Chemokine signaling pathway; Proteoglycans in cancer; Viral carcinogenesis; Bacterial invasion of epithelial cells	Chemokine signaling pathway; Regulation of Actin Cytoskeleton; IL-3 Signaling Pathway; Focal Adhesion; EGFR1 Signaling Pathway; IL-6 signaling Pathway; Signaling of Hepatocyte Growth Factor Receptor; Integrin-mediated Cell Adhesion
P49722	Proteasome subunit alpha type-2 [OS=Mus musculus]	1.586	0.9	0.567	0.0156457	0.804947	0.000814568	86.1	136.5	77.4	34.085	20	5	16	5	234	25.9	7.43	45.58	5	metabolic process	cytoplasm;cytosol;nucleus;proteasome	catalytic activity	Pf00227, Pf10584	19166	ENSMUSG00000015671.10	Psma2	Proteasome	Proteasome Degradation
P70670	Nascent polypeptide-associated complex subunit alpha, muscle-specific form [OS=Mus musculus]	1.586	1.141	0.72	0.0971541	0.806307	0.54081	80.5	127.6	91.9	9.94	1	2	5	2	2187	220.4	9.35	14.46	2	cellular component movement;metabolic process;regulation of biological process;transport	cytoplasm;nucleus	DNA binding;protein binding	Pf01849	17938	ENSMUSG00000061315.14	Naca
Q9JIX8	Apoptotic chromatin condensation inducer in the nucleus [OS=Mus musculus]	1.589	1.22	0.768	0.220355			78.8	125.1	96.1	4.877	2	2	2	2	1338	150.6	5.91	2.47	2	cell death;cell differentiation;cell organization and biogenesis;metabolic process;regulation of biological process	cytosol;membrane;nucleus	RNA binding	Pf02037, Pf13893	56215	ENSMUSG00000022185.18	Acin1	mRNA surveillance pathway; Spliceosome; RNA transport	mRNA processing
P27546-1	Microtubule-associated protein 4 [OS=Mus musculus]	1.605	1.285	0.801	0.159526	0.112268	0.845513	77.1	123.8	99.1	11.547	4	4	5	4	1125	117.4	4.98	12.64	4	cell division;cell organization and biogenesis;cellular component movement;regulation of biological process	cytoplasm;cytoskeleton	protein binding;RNA binding	Pf00418	17758	ENSMUSG00000032479.15	Map4; Mtap4
Q9JIF7	Coatomer subunit beta [OS=Mus musculus]	1.607	1.311	0.816	0.682135	0.753061	0.99681	76.6	123	100.4	4.928	4	2	2	2	953	107	6	3.1	2	transport	cytoplasm;cytosol;Golgi;membrane	structural molecule activity	Pf01602, Pf07718, Pf14806	70349	ENSMUSG00000030754.9	Copb1
Q8BH69	Selenide, water dikinase 1 [OS=Mus musculus]	1.62	2.165	1.337	0.313221	0.0537251	0.292793	62.7	101.6	135.7	4.901	5	1	2	1	392	42.9	5.97	6.5	1	metabolic process	cytoplasm;membrane;nucleus	catalytic activity;nucleotide binding;protein binding	Pf00586, Pf02769	109079	ENSMUSG00000026662.13	Sephs1	Metabolic pathways; Selenocompound metabolism	Selenium metabolism/Selenoproteins
P24452	Macrophage-capping protein [OS=Mus musculus]	1.626	0.769	0.473	0.00489826	1	0.00358598	88.4	143.7	67.9	67.088	28	6	58	6	352	39.2	7.2	198.49	6	cell organization and biogenesis;regulation of biological process	cytoplasm;extracellular;nucleus	protein binding	Pf00626	12332		Capg
Q6P5E4	UDP-glucose:glycoprotein glucosyltransferase 1 [OS=Mus musculus]	1.626	0.627	0.385	0.760653	0.387674	0.0366562	92.2	150	57.8	10.478	2	2	4	2	1551	176.3	5.62	13.02	2	metabolic process;regulation of biological process;response to stimulus	endoplasmic reticulum;organelle lumen	catalytic activity;protein binding	Pf06427	320011	ENSMUSG00000037470.14	Uggt1	Protein processing in endoplasmic reticulum
Q9R098	Hepatocyte growtH factor activator [OS=Mus musculus]	1.63	0.326	0.2	0.0502471	0.0862719	0.000309557	101.5	165.4	33.1	21.793	9	4	7	4	653	70.5	7.03	28.77	4	metabolic process	cytoplasm;endoplasmic reticulum;extracellular	catalytic activity	Pf00040, Pf00051, Pf00089	54426	ENSMUSG00000029102.9	Hgfac
P06909	complement factor H [OS=Mus musculus]	1.636	0.623	0.381	3.0311e-05	4.52835e-05	2.29754e-11	92.1	150.6	57.3	330.618	42	44	480	44	1234	139	6.99	1523.48	44	defense response;metabolic process;regulation of biological process;response to stimulus	cytoplasm;extracellular;membrane;nucleus	protein binding	Pf00084	12628	ENSMUSG00000026365.15	Cfh	Staphylococcus aureus infection; Complement and coagulation cascades	Complement and Coagulation Cascades
P08103-1	Tyrosine-protein kinase HCK [OS=Mus musculus]	1.636	0.721	0.441	0.582398	0.884207	0.159434	89.4	146.2	64.4	12.097	6	3	16	2	524	59.1	7.24	41.68	3	cell differentiation;cellular component movement;defense response;metabolic process;regulation of biological process;response to stimulus;transport	cytoplasm;cytoskeleton;cytosol;Golgi;membrane;nucleus;vacuole	catalytic activity;nucleotide binding;protein binding	Pf00017, Pf00018, Pf00069, Pf07653, Pf07714, Pf14604	15162	ENSMUSG00000003283.14	Hck	Chemokine signaling pathway; Fc gamma R-mediated phagocytosis	Microglia Pathogen Phagocytosis Pathway; PluriNetWork; IL-6 signaling Pathway; IL-5 Signaling Pathway; Chemokine signaling pathway; Kit Receptor Signaling Pathway; IL-3 Signaling Pathway; Focal Adhesion
Q06770	corticosteroid-binding globulin [OS=Mus musculus]	1.641	0.421	0.257	0.000723819	3.2732e-07	3.73994e-12	98	160.8	41.3	117.353	39	10	114	10	397	44.7	5.24	379.04	10	metabolic process;regulation of biological process;transport	extracellular	enzyme regulator activity	Pf00079	12401	ENSMUSG00000060807.7	Serpina6
P18760	Cofilin-1 [OS=Mus musculus]	1.642	1.599	0.974	0.0545596	0.0116394	0.4611	70.7	116.2	113.1	41.622	48	8	146	7	166	18.5	8.09	337.18	8	cell organization and biogenesis;cellular component movement;metabolic process;regulation of biological process;response to stimulus;transport	cytoplasm;cytoskeleton;cytosol;extracellular;membrane;nucleus	protein binding	Pf00241	12631	ENSMUSG00000056201.7	Cfl1	Regulation of actin cytoskeleton; Axon guidance; Pertussis; Fc gamma R-mediated phagocytosis	Regulation of Actin Cytoskeleton; G13 Signaling Pathway
P01675	Ig kappa chain V-VI region XRPC 44 [OS=Mus musculus]	1.645	4.211	2.56	0.117404	8.62988e-05	0.000572504	43.8	72	184.3	15.656	24	2	13	1	107	11.6	8.44	56.1	2	response to stimulus			Pf00047, Pf07686	243451		Igkv4-86
Q8R081	Heterogeneous nuclear ribonucleoprotein L [OS=Mus musculus]	1.646	1.33	0.808	0.201522	1	0.393269	75.5	124.2	100.4	8.699	5	2	5	2	586	63.9	8.1	14.46	2	cell communication;metabolic process;regulation of biological process;response to stimulus	cytoplasm;cytosol;membrane;nucleus	DNA binding;protein binding;RNA binding	Pf00076, Pf13893, Pf14259	15388	ENSMUSG00000015165.16	Hnrnpl		mRNA processing
Q9D6Y7	Mitochondrial peptide methionine sulfoxide reductase [OS=Mus musculus]	1.656	1.488	0.898	0.696522	0.906787	0.999754	72.4	119.9	107.7	18.064	18	4	15	4	233	26	8.41	39.08	4	metabolic process	cytoplasm;cytoskeleton;cytosol;membrane;mitochondrion;nucleus	catalytic activity	Pf01625	110265	ENSMUSG00000054733.9	Msra
P09411	phosphoglycerate kinase 1 [OS=Mus musculus]	1.662	1.58	0.95	0.0466652	0.00502681	0.283315	70.7	117.6	111.7	111.024	44	16	141	16	417	44.5	7.9	445.71	16	cell differentiation;metabolic process;regulation of biological process;response to stimulus	cytoplasm;cytosol;membrane	catalytic activity;nucleotide binding	Pf00162	18655	ENSMUSG00000062070.12	Pgk1	Metabolic pathways; Biosynthesis of amino acids; Glycolysis / Gluconeogenesis; HIF-1 signaling pathway; Carbon metabolism	Glycolysis and Gluconeogenesis
P11087-1	Collagen alpha-1(I) chain [OS=Mus musculus]	1.666	0.485	0.291	0.00443446	0.187056	6.56898e-05	95.2	158.6	46.2	22.862	4	3	9	3	1453	137.9	5.85	38.89	3	cell communication;cell differentiation;cell organization and biogenesis;metabolic process;regulation of biological process;response to stimulus;transport	cytoplasm;endoplasmic reticulum;extracellular;Golgi	metal ion binding;protein binding;structural molecule activity	Pf00093, Pf01391, Pf01410	12842	ENSMUSG00000001506.10	Col1a1	AGE-RAGE signaling pathway in diabetic complications; Focal adhesion; Protein digestion and absorption; Platelet activation; Proteoglycans in cancer; ECM-receptor interaction; PI3K-Akt signaling pathway; Amoebiasis	Dysregulated miRNA Targeting in Insulin/PI3K-AKT Signaling; Inflammatory Response Pathway; Focal Adhesion; Focal Adhesion-PI3K-Akt-mTOR-signaling pathway; Osteoblast
P01867-1	Ig gamma-2b chain C region [OS=Mus musculus]	1.67	0.26	0.156	9.19964e-05	1.51362e-08	3.3228e-13	102.4	171	26.6	156.036	31	14	387	14	404	44.2	6.52	1396.81	14	cell organization and biogenesis;defense response;metabolic process;regulation of biological process;response to stimulus	extracellular;membrane	protein binding	Pf07654	16016		Ighg2b
Q3UM45	Protein phosphatase 1 regulatory subunit 7 [OS=Mus musculus]	1.671	2.1	1.257	0.704846	1	0.976953	62.9	105.1	132	5.261	5	1	3	1	361	41.3	4.92	9.21	1	regulation of biological process	chromosome;nucleus	protein binding	Pf12799, Pf13855, Pf14580	66385	ENSMUSG00000026275.13	Ppp1r7
Q8BY89-1	Choline transporter-like protein 2 [OS=Mus musculus]	1.686	0.199	0.118	0.43897	0.066822	0.00138301	104	175.3	20.7	6.363	5	2	7	2	706	80.1	8.79	16.27	2	regulation of biological process;response to stimulus;transport	membrane	protein binding;signal transducer activity	Pf04515	68682	ENSMUSG00000057193.8	Slc44a2	Choline metabolism in cancer
Q6ZQ38	cullin-associated nedd8-dissociated protein 1 [OS=Mus musculus]	1.688	1.095	0.649	0.772586	0.992155	0.999754	79.3	133.9	86.8	28.9	7	7	11	7	1230	136.2	5.78	31.37	7	cell differentiation;cell organization and biogenesis;metabolic process;regulation of biological process	cytoplasm;cytosol;Golgi;membrane;nucleus	protein binding	Pf08623, Pf12755, Pf13513	71902	ENSMUSG00000020114.12	Cand1
Q9WVK4	EH domain-containing protein 1 [OS=Mus musculus]	1.689	0.845	0.5	0.0998675	0.990418	0.0175059	84.9	143.4	71.7	50.022	25	9	34	8	534	60.6	6.83	111.11	9	cell organization and biogenesis;regulation of biological process;response to stimulus;transport	endosome;membrane	metal ion binding;nucleotide binding;protein binding	Pf00350, Pf01926, Pf12763	13660	ENSMUSG00000024772.9; ENSMUSG00000107039.1	Ehd1	Endocytosis	Insulin Signaling
Q91YR9	Prostaglandin reductase 1 [OS=Mus musculus]	1.695	0.672	0.396	0.00634501	0.251221	1.98916e-05	89.1	151	59.9	26.258	21	6	31	6	329	35.5	7.96	90.87	6	metabolic process;response to stimulus	cytoplasm	catalytic activity	Pf00107	67103	ENSMUSG00000028378.6	Ptgr1
P21180-1	complement C2 [OS=Mus musculus]	1.713	0.972	0.567	0.026932	1	0.0045924	81.4	139.5	79.1	42.108	13	8	34	8	760	84.7	7.56	105.75	8	defense response;metabolic process;regulation of biological process;response to stimulus	extracellular	catalytic activity;metal ion binding	Pf00084, Pf00089, Pf00092, Pf09342, Pf13519	12263	ENSMUSG00000024371.14	C2	Staphylococcus aureus infection; Complement and coagulation cascades; Pertussis; Systemic lupus erythematosus	Oxidative Damage; Complement Activation, Classical Pathway; Complement and Coagulation Cascades
O09043	Napsin-A [OS=Mus musculus]	1.717	0.42	0.245	0.0902512	0.00210779	6.81102e-07	95.6	164.2	40.2	33.05	15	4	69	4	419	45.5	7.5	239.52	4	metabolic process	extracellular;vacuole	catalytic activity;protein binding	Pf00026, Pf14543	16541	ENSMUSG00000002204.9	Napsa	Lysosome
P05132-1	cAMP-dependent protein kinase catalytic subunit alpha [OS=Mus musculus]	1.719	1.582	0.92	0.192112	0.922622	0.512115	69.7	119.9	110.3	5.988	5	1	1	1	351	40.5	8.79	3.99	1	cellular homeostasis;metabolic process;regulation of biological process;response to stimulus	cytoplasm;cytosol;Golgi;membrane;mitochondrion;nucleus	catalytic activity;metal ion binding;nucleotide binding;protein binding	Pf00069, Pf07714, Pf14531	18747	ENSMUSG00000005469.10	Prkaca	Oxytocin signaling pathway; Morphine addiction; Wnt signaling pathway; Cholinergic synapse; Retrograde endocannabinoid signaling; MAPK signaling pathway; Dopaminergic synapse; Progesterone-mediated oocyte maturation; Ras signaling pathway; GABAergic synapse; Regulation of lipolysis in adipocytes; Ovarian steroidogenesis; Insulin signaling pathway; Long-term potentiation; Epstein-Barr virus infect…	TNF-alpha NF-kB Signaling Pathway; Chemokine signaling pathway; Endochondral Ossification; Estrogen signaling; MAPK signaling pathway; IL-3 Signaling Pathway; G Protein Signaling Pathways; PluriNetWork; Hypothetical Network for Drug Addiction; Calcium Regulation in the Cardiac Cell; Myometrial Relaxation and Contraction Pathways
Q60864	stress-induced-phosphoprotein 1 [OS=Mus musculus]	1.723	1.303	0.756	0.842908	1	0.924688	74.5	128.4	97.1	12.747	11	4	7	4	543	62.5	6.8	20.83	4		cytoplasm;cytosol;nucleus	protein binding;RNA binding	Pf00515, Pf07719, Pf13414, Pf13424, Pf13432	20867	ENSMUSG00000024966.8	Stip1	Prion diseases
Q9JHH6	Carboxypeptidase B2 [OS=Mus musculus]	1.724	1.526	0.885	0.115356	0.755174	0.669217	70.6	121.7	107.7	24.256	18	5	18	5	422	48.8	7.97	50.18	5	cellular homeostasis;coagulation;metabolic process;regulation of biological process;response to stimulus	extracellular	catalytic activity;metal ion binding	Pf00246, Pf02244	56373	ENSMUSG00000021999.8	Cpb2	Pancreatic secretion; Protein digestion and absorption; Complement and coagulation cascades	Complement and Coagulation Cascades
Q3U1Z5-1	G-protein-signaling modulator 3 [OS=Mus musculus]	1.726	0.506	0.293	0.111722	0.414137	0.00138331	92.8	160.2	47	4.486	11	1	3	1	159	17.6	5.2	10.17	1	regulation of biological process	cytoplasm;membrane	enzyme regulator activity		106512	ENSMUSG00000034786.17	Gpsm3
Q9R1P1	proteasome subunit beta type-3 [OS=Mus musculus]	1.729	0.505	0.292	0.00189803	0.000724571	5.2569e-09	92.8	160.4	46.8	33.335	29	4	29	4	205	22.9	6.55	102.77	4	metabolic process	cytoplasm;cytosol;nucleus;proteasome	catalytic activity	Pf00227	26446	ENSMUSG00000069744.7	Psmb3	Proteasome	Proteasome Degradation
P01758	Ig heavy chain V region 108A [OS=Mus musculus]	1.732	0.753	0.435	0.88979	0.493974	0.0750504	86.1	149.1	64.8	5.719	13	1	5	1	117	13	7.97	19.47	1	cell organization and biogenesis;defense response;metabolic process;regulation of biological process;response to stimulus		protein binding	Pf00047, Pf07686	16061		Gm16735; Igh-VJ558
O35744	Chitinase-like protein 3 [OS=Mus musculus]	1.734	0.663	0.382	0.000467358	0.00974937	2.21061e-08	88.3	153.2	58.5	301.199	61	28	685	28	398	44.4	5.69	2256.04	28	defense response;metabolic process;response to stimulus	cytoplasm;endoplasmic reticulum;extracellular;nucleus;organelle lumen	catalytic activity	Pf00704	12655	ENSMUSG00000040809.10	Chi3l3; Chil3
P38647	Stress-70 protein, mitochondrial [OS=Mus musculus]	1.738	1.102	0.634	0.221785	1	0.516435	78.1	135.8	86.1	5.923	4	2	2	2	679	73.4	6.07	2.57	2	cell differentiation;cell organization and biogenesis;metabolic process;regulation of biological process;transport	cytoplasm;mitochondrion;nucleus;organelle lumen	nucleotide binding;protein binding;RNA binding	Pf00012, Pf06723	15526	ENSMUSG00000024359.8	Hspa9	RNA degradation; Tuberculosis
O70435	Proteasome subunit alpha type-3 [OS=Mus musculus]	1.739	0.882	0.508	0.193877	1	0.196001	82.9	144	73.1	57.175	31	8	56	8	255	28.4	5.44	148.25	8	metabolic process;regulation of biological process	cytoplasm;cytosol;nucleus;proteasome	catalytic activity;protein binding	Pf00227, Pf10584	19167	ENSMUSG00000060073.9	Psma3	Proteasome	Proteasome Degradation	Phospho [S250]
Q9R1P0	Proteasome subunit alpha type-4 [OS=Mus musculus]	1.743	0.468	0.268	0.00156043	0.00279648	1.71727e-08	93.4	162.8	43.7	24.251	19	7	51	7	261	29.5	7.72	148.06	7	metabolic process	cytoplasm;cytosol;nucleus;proteasome	catalytic activity	Pf00227, Pf10584	26441	ENSMUSG00000032301.13	Psma4	Proteasome	Exercise-induced Circadian Regulation; Proteasome Degradation; Exercise-induced Circadian Regulation
Q60676	Serine/threonine-protein phosphatase 5 [OS=Mus musculus]	1.744	2.191	1.256	0.197411	0.0931427	0.4765	60.8	106	133.2	9.442	5	2	3	2	499	56.8	6.2	8.75	2	cell organization and biogenesis;metabolic process;regulation of biological process;response to stimulus	cytoplasm;cytosol;membrane;nucleus	catalytic activity;metal ion binding;nucleotide binding;protein binding;RNA binding;signal transducer activity	Pf00149, Pf00515, Pf07719, Pf08321, Pf13371, Pf13414, Pf13424, Pf13432, Pf14559	19060	ENSMUSG00000003099.11	Ppp5c	MAPK signaling pathway	MAPK signaling pathway
P21107-2	Isoform 2 of Tropomyosin alpha-3 chain [OS=Mus musculus]	1.744	1.517	0.87	0.0217597	0.081294	0.999754	70.4	122.8	106.8	128.176	63	22	308	12	248	29	4.78	762.72	22	cell organization and biogenesis	cytoplasm;cytoskeleton;cytosol	protein binding;structural molecule activity	Pf00261, Pf12718	59069	ENSMUSG00000027940.18	Tpm3		Striated Muscle Contraction
P63158	High mobility group protein B1 [OS=Mus musculus]	1.748	3.878	2.219	0.243754	4.47448e-05	0.000334961	45.3	79.1	175.6	32.951	34	6	30	6	215	24.9	5.74	37.51	6	cell differentiation;cell organization and biogenesis;cell proliferation;cellular component movement;cellular homeostasis;defense response;metabolic process;regulation of biological process;response to stimulus;transport	cell surface;chromosome;cytoplasm;endosome;extracellular;membrane;nucleus	catalytic activity;DNA binding;enzyme regulator activity;protein binding;RNA binding	Pf00505, Pf09011	15289; 100862258	ENSMUSG00000066551.12	Hmgb1; Gm21596; LOC100862258	Base excision repair
Q6WVG3	BTB/POZ domain-containing protein KCTD12 [OS=Mus musculus]	1.753	0.725	0.414	0.00867418	0.120288	8.18443e-06	86.3	151.2	62.5	16.872	12	3	17	3	327	35.9	5.81	44.59	3	cell organization and biogenesis;regulation of biological process	membrane	protein binding;RNA binding	Pf02214	239217		Kctd12
P01878	Ig alpha chain C region [OS=Mus musculus]	1.755	1.421	0.809	0.0521707	0.968716	0.20817	71.8	126.1	102.1	126.072	38	9	268	9	344	36.9	5.06	888.34	9			protein binding	Pf07654	16061		Igh-VJ558
Q62465	Synaptic vesicle membrane protein VAT-1 homolog [OS=Mus musculus]	1.766	0.914	0.517	0.197411	1	0.468714	81.5	144	74.5	12.795	16	4	13	4	406	43.1	6.37	35.07	4	metabolic process;regulation of biological process	cytoplasm;membrane;mitochondrion	catalytic activity;metal ion binding	Pf00107, Pf08240, Pf13602	26949	ENSMUSG00000034993.7	Vat1
Q9JI11	serine/threonine-protein kinase 4 [OS=Mus musculus]	1.77	0.865	0.489	0.101775	1	0.0601045	82.5	146.1	71.4	4.924	4	1	4	1	487	55.5	5.19	15.62	1	cell death;cell differentiation;cell organization and biogenesis;metabolic process;regulation of biological process;response to stimulus	cytoplasm;cytosol;nucleus	catalytic activity;metal ion binding;nucleotide binding;protein binding	Pf00069, Pf07714, Pf11629	58231	ENSMUSG00000018209.15	Stk4	FoxO signaling pathway; MAPK signaling pathway; Ras signaling pathway; Non-small cell lung cancer; Pathways in cancer
Q99JI6	Ras-related protein Rap-1b [OS=Mus musculus]	1.775	0.981	0.553	0.0619841	1	0.028155	79.9	141.8	78.3	35.6	39	8	34	4	184	20.8	5.78	87.57	8	cell proliferation;regulation of biological process;response to stimulus	cytoplasm;cytosol;membrane	catalytic activity;nucleotide binding;protein binding	Pf00009, Pf00071, Pf08477	215449	ENSMUSG00000052681.8	Rap1b	Leukocyte transendothelial migration; MAPK signaling pathway; Pancreatic secretion; Ras signaling pathway; Focal adhesion; Long-term potentiation; Chemokine signaling pathway; Platelet activation; Neurotrophin signaling pathway; Rap1 signaling pathway; cAMP signaling pathway; Renal cell carcinoma	MAPK signaling pathway; Focal Adhesion; Chemokine signaling pathway; Signaling of Hepatocyte Growth Factor Receptor; Integrin-mediated Cell Adhesion
P61028	Ras-related protein Rab-8B [OS=Mus musculus]	1.792	1.046	0.584	0.260248	1	0.16257	78.2	140.1	81.7	18.098	25	5	20	2	207	23.6	9.07	57.76	5	cell organization and biogenesis;regulation of biological process;response to stimulus;transport	endosome;membrane;mitochondrion	catalytic activity;nucleotide binding;protein binding	Pf00025, Pf00071, Pf08477	235442	ENSMUSG00000036943.9	Rab8b
P80313	T-complex protein 1 subunit eta [OS=Mus musculus]	1.794	1.608	0.896	0.0980566	0.502153	0.862434	68.2	122.3	109.6	16.833	11	4	9	4	544	59.6	7.84	20.34	4	metabolic process;regulation of biological process;transport	cytoplasm;mitochondrion	nucleotide binding;protein binding	Pf00118	12468	ENSMUSG00000030007.8	Cct7
Q5SQX6	Cytoplasmic FMR1-interacting protein 2 [OS=Mus musculus]	1.796	0.817	0.455	0.0127545	0.922622	0.00173915	83	149.1	67.9	4.821	2	2	3	2	1253	145.6	7.05	7.92	2	cell death;cell growth;cell organization and biogenesis;metabolic process;regulation of biological process	cytoplasm;membrane;nucleus	protein binding	Pf05994, Pf07159	76884	ENSMUSG00000020340.16	Cyfip2	Regulation of actin cytoskeleton; RNA transport	Regulation of Actin Cytoskeleton
P01638	Ig kappa chain V-V region L6 [OS=Mus musculus]	1.797	0.269	0.149	0.152679	0.0134115	1.23869e-05	97.9	175.8	26.3	40.772	36	3	34	3	115	13	7.81	97.94	3				Pf00047, Pf07679, Pf07686	16129; 545847		Igk-V9; Igkv14-111
Q3TXS7	26S proteasome non-ATPase regulatory subunit 1 [OS=Mus musculus]	1.8	1.364	0.758	0.0975839	0.660495	0.678387	72	129.7	98.3	4.378	2	2	2	2	953	105.7	5.39	2.62	2	metabolic process;regulation of biological process	membrane;nucleus;proteasome	catalytic activity;enzyme regulator activity;protein binding	Pf01851, Pf13513, Pf13646	70247	ENSMUSG00000026229.17	Psmd1	Proteasome; Epstein-Barr virus infection	Proteasome Degradation; TNF-alpha NF-kB Signaling Pathway
Q8K182	Complement component C8 alpha chain [OS=Mus musculus]	1.806	0.601	0.333	3.74604e-08	5.27811e-06	3.22142e-13	88	159	52.9	238.547	60	29	673	29	587	66	6.54	1869.22	29	defense response;metabolic process;regulation of biological process;response to stimulus	extracellular;membrane	protein binding	Pf00057, Pf00090, Pf01823, Pf14008	230558	ENSMUSG00000035031.15	C8a	Complement and coagulation cascades; Prion diseases; Systemic lupus erythematosus; Amoebiasis	Complement Activation, Classical Pathway
P55284	Cadherin-5 [OS=Mus musculus]	1.807	0.939	0.52	0.0248092	0.833257	0.00146688	80.1	144.7	75.2	38.784	11	7	30	7	784	87.8	5.3	103.45	7	cell organization and biogenesis;regulation of biological process;response to stimulus	cell surface;membrane	metal ion binding;protein binding	Pf00028, Pf01049	12562	ENSMUSG00000031871.9	Cdh5	Leukocyte transendothelial migration; Cell adhesion molecules (CAMs)
P12804	Fibroleukin [OS=Mus musculus]	1.815	2.058	1.134	0.00352908	0.0360681	0.991718	61.6	111.7	126.7	7.035	4	2	4	2	432	48.9	7.25	10.68	2	metabolic process	extracellular	catalytic activity	Pf00147, Pf02994, Pf03148	14190	ENSMUSG00000039899.5	Fgl2
Q9CQI6	coactosin-like protein [OS=Mus musculus]	1.817	0.714	0.393	0.00354579	0.109931	2.96059e-06	85	154.4	60.6	36.104	46	9	77	9	142	15.9	5.4	170.84	9	defense response;response to stimulus	cytoplasm;cytoskeleton;nucleus	protein binding	Pf00241, Pf01453	72042	ENSMUSG00000031827.13	Cotl1
P00493	Hypoxanthine-guanine phosphoribosyltransferase [OS=Mus musculus]	1.818	0.387	0.213	0.000723819	2.07241e-05	1.04049e-10	93.6	170.2	36.2	25.189	19	3	28	3	218	24.6	6.68	84.75	3	cell differentiation;cell organization and biogenesis;cell proliferation;metabolic process;regulation of biological process;response to stimulus	cytoplasm;cytosol	catalytic activity;metal ion binding;nucleotide binding;protein binding	Pf00156, Pf15610	15452	ENSMUSG00000025630.8	Hprt	Metabolic pathways; Purine metabolism; Drug metabolism - other enzymes	Nucleotide Metabolism; Purine metabolism
O88456	Calpain small subunit 1 [OS=Mus musculus]	1.82	0.17	0.094	0.366511	0.0295391	0.000409404	100.3	182.6	17.1	15.049	14	3	7	3	269	28.4	5.63	22.64	3	metabolic process	cytoplasm;cytosol;membrane	catalytic activity;metal ion binding;protein binding	Pf13833	12336		Capns1		Integrin-mediated Cell Adhesion; IL-1 Signaling Pathway
Q9WTM5	RuvB-like 2 [OS=Mus musculus]	1.822	0.67	0.368	0.27131	0.968716	0.0549667	85.9	156.5	57.6	9.719	7	3	6	3	463	51.1	5.64	15.32	3	cell organization and biogenesis;metabolic process;regulation of biological process;response to stimulus	cytosol;nucleus	catalytic activity;DNA binding;nucleotide binding;protein binding	Pf00004, Pf03796, Pf06068, Pf13481	20174	ENSMUSG00000003868.14	Ruvbl2
Q02819	Nucleobindin-1 [OS=Mus musculus]	1.835	0.397	0.216	0.132182	0.051012	5.64126e-05	92.8	170.4	36.8	52.251	29	10	33	10	459	53.4	5.07	105.79	10	regulation of biological process;response to stimulus	cytoplasm;endoplasmic reticulum;endosome;extracellular;Golgi;membrane;nucleus	DNA binding;metal ion binding;protein binding		18220	ENSMUSG00000030824.17	Nucb1
P52480	Pyruvate kinase PKM [OS=Mus musculus]	1.835	1.589	0.866	0.0181708	0.113442	0.986703	67.8	124.4	107.8	316.755	61	30	554	4	531	57.8	7.47	1925.16	30	cell death;cell organization and biogenesis;metabolic process;response to stimulus	cytoplasm;cytosol;mitochondrion;nucleus	catalytic activity;metal ion binding;nucleotide binding;protein binding;RNA binding	Pf00224, Pf02887	18746	ENSMUSG00000032294.17	Pkm	Pyruvate metabolism; Type II diabetes mellitus; Metabolic pathways; Biosynthesis of amino acids; Purine metabolism; Glycolysis / Gluconeogenesis; Carbon metabolism; Central carbon metabolism in cancer; Glucagon signaling pathway; Viral carcinogenesis	Glycolysis and Gluconeogenesis; Purine metabolism
Q3TGF2	Protein FAM107B [OS=Mus musculus]	1.838	1.658	0.902	0.0679076	0.629245	0.57674	66.7	122.6	110.6	3.205	9	1	2	1	131	15.6	8.31	5.2	1				Pf06625	66540	ENSMUSG00000026655.14	Fam107b
Q9QYB5-1	Gamma-adducin [OS=Mus musculus]	1.851	1.976	1.067	0.192112	0.333433	0.999754	62.2	115.1	122.8	5.767	2	1	4	1	706	78.7	5.95	15.12	1	response to stimulus	chromosome;cytoplasm;cytoskeleton;membrane	protein binding;structural molecule activity	Pf00596	27360	ENSMUSG00000025026.14	Add3
Q09200	Beta-1,4 N-acetylgalactosaminyltransferase 1 [OS=Mus musculus]	1.853	0.707	0.381	0.554482	1	0.826066	84.3	156.2	59.6	16.59	9	5	14	5	533	59.2	8.59	40.74	5	metabolic process	Golgi;membrane	catalytic activity	Pf00535	14421	ENSMUSG00000006731.10	B4galnt1	Metabolic pathways; Glycosphingolipid biosynthesis - ganglio series
Q8VCG4	Complement component C8 gamma chain [OS=Mus musculus]	1.862	1.078	0.579	0.0192163	0.908379	0.00164291	76.1	141.8	82.1	48.313	47	7	50	7	202	22.5	9.25	170.93	7	defense response;metabolic process;regulation of biological process;response to stimulus	extracellular	protein binding	Pf00061	69379	ENSMUSG00000015083.11	C8g	Complement and coagulation cascades; Prion diseases; Systemic lupus erythematosus; Amoebiasis	Complement and Coagulation Cascades
Q3UW53	Protein Niban [OS=Mus musculus]	1.864	0.466	0.25	0.498715	0.451109	0.0213416	90.1	167.9	42	26.146	8	5	9	5	926	102.6	4.78	26.93	5	regulation of biological process;response to stimulus	cytoplasm;cytosol;membrane			63913	ENSMUSG00000026483.13	Fam129a		PluriNetWork
P63242	Eukaryotic translation initiation factor 5A-1 [OS=Mus musculus]	1.873	1.127	0.602	0.0278594	0.411741	0.616628	75	140.5	84.5	23.682	21	3	14	3	154	16.8	5.24	58.24	3	cell death;cellular homeostasis;metabolic process;regulation of biological process;response to stimulus;transport	cytoplasm;endoplasmic reticulum;membrane;nucleus	protein binding;RNA binding	Pf01287	276770	ENSMUSG00000078812.10	Eif5a		Translation Factors
Q91XV3	Brain acid soluble protein 1 [OS=Mus musculus]	1.886	1.983	1.051	0.591702	0.922035	0.999754	61.6	116.2	122.2	50.112	46	7	22	7	226	22.1	4.51	67	7	cell differentiation;regulation of biological process	cytoplasm;membrane;nucleus	DNA binding;protein binding		70350	ENSMUSG00000045763.7	Basp1
Q9QZF2	Glypican-1 [OS=Mus musculus]	1.887	0.695	0.368	0.0759351	0.590263	0.0030913	83.7	158.1	58.2	10.941	8	3	5	3	557	61.3	7.05	15.99	3	cell differentiation;metabolic process;regulation of biological process	cytosol;endosome;extracellular;membrane;organelle lumen	metal ion binding;protein binding	Pf01153	14733	ENSMUSG00000034220.7	Gpc1	Proteoglycans in cancer
Q9WVJ2	26S proteasome non-ATPase regulatory subunit 13 [OS=Mus musculus]	1.899	0.284	0.15	0.0994864	0.26062	0.00389958	94.2	179	26.8	3.176	2	1	2	1	376	42.8	5.71	6.77	1	cell organization and biogenesis;metabolic process	cytosol;membrane;nucleus;proteasome	catalytic activity;protein binding;structural molecule activity	Pf01399	23997	ENSMUSG00000025487.15	Psmd13	Proteasome; Epstein-Barr virus infection	TNF-alpha NF-kB Signaling Pathway; Proteasome Degradation
P01843	Ig lambda-1 chain C region [OS=Mus musculus]	1.9	0.212	0.112	0.190193	0.428537	0.00295643	96.4	183.2	20.4	48.083	34	2	173	2	105	11.6	6.27	746.61	2		membrane		Pf07654, Pf13927	433053		LOC433053
P01639	Ig kappa chain V-V region MOPC 41 [OS=Mus musculus]	1.902	1.368	0.719	0.117942	1	0.18424	70.3	133.6	96.1	67.407	28	4	68	4	130	14.3	5.48	257.3	4	response to stimulus			Pf07679, Pf07686
Q6ZWN5	40S ribosomal protein S9 [OS=Mus musculus]	1.902	1.437	0.756	0.00422726	0.0863651	0.7826	69.1	131.5	99.4	7.075	12	2	4	2	194	22.6	10.65	10.29	2	metabolic process;regulation of biological process	cytoplasm;membrane;nucleus;ribosome	RNA binding;structural molecule activity;translation regulator activity	Pf00163, Pf01479	76846	ENSMUSG00000006333.14	Rps9	Ribosome	mRNA processing
P57746	V-type proton ATPase subunit D [OS=Mus musculus]	1.906	1.252	0.657	0.296266	1	0.249238	72.1	137.5	90.3	3.381	8	1	1	1	247	28.4	9.45	4.12	1	cell organization and biogenesis;transport	membrane	catalytic activity;transporter activity	Pf01813	73834	ENSMUSG00000021114.9	Atp6v1d	mTOR signaling pathway; Rheumatoid arthritis; Metabolic pathways; Phagosome; Oxidative phosphorylation; Synaptic vesicle cycle; Collecting duct acid secretion
P41105	60S ribosomal protein L28 [OS=Mus musculus]	1.91	0.662	0.346	0.675434	0.742851	0.09659	84	160.4	55.6	5.061	8	1	2	1	137	15.7	12.02	5.05	1	metabolic process;regulation of biological process	membrane;ribosome	RNA binding;structural molecule activity	Pf01778	19943	ENSMUSG00000030432.12	Rpl28	Ribosome	Cytoplasmic Ribosomal Proteins
P63168	Dynein light chain 1, cytoplasmic [OS=Mus musculus]	1.911	0.698	0.365	0.0922456	0.757794	0.00714029	83.1	158.8	58	3.961	13	1	2	1	89	10.4	7.4	0	1	cell death;cell organization and biogenesis;cellular component movement;metabolic process;regulation of biological process;transport	chromosome;cytoplasm;cytoskeleton;cytosol;membrane;mitochondrion;nucleus	catalytic activity;enzyme regulator activity;motor activity;protein binding	Pf01221	56455	ENSMUSG00000009013.5	Dynll1	Vasopressin-regulated water reabsorption
P09581	Macrophage colony-stimulating factor 1 receptor [OS=Mus musculus]	1.915	0.508	0.265	0.00102521	0.006679	2.99595e-08	87.7	167.8	44.5	67.585	8	8	39	8	977	109.1	6.21	164.94	8	cell differentiation;cell organization and biogenesis;cell proliferation;cellular component movement;defense response;metabolic process;regulation of biological process;response to stimulus	cell surface;membrane	catalytic activity;nucleotide binding;protein binding;receptor activity;signal transducer activity	Pf00047, Pf00069, Pf07679, Pf07686, Pf07714, Pf13895, Pf13927	12978	ENSMUSG00000024621.15	Csf1r	Endocytosis; Ras signaling pathway; Osteoclast differentiation; Transcriptional misregulation in cancer; Rap1 signaling pathway; Pathways in cancer; PI3K-Akt signaling pathway; Hematopoietic cell lineage; Cytokine-cytokine receptor interaction	Focal Adhesion-PI3K-Akt-mTOR-signaling pathway
P62821	Ras-related protein Rab-1A [OS=Mus musculus]	1.921	0.701	0.365	0.297548	1	0.512282	82.8	159.1	58.1	33.924	43	8	32	2	205	22.7	6.21	101.63	8	cell organization and biogenesis;cellular component movement;defense response;metabolic process;regulation of biological process;response to stimulus;transport	cytoplasm;cytosol;endoplasmic reticulum;endosome;Golgi;membrane	catalytic activity;nucleotide binding;protein binding	Pf00009, Pf00025, Pf00071, Pf01926, Pf04670, Pf08477, Pf09439	19324	ENSMUSG00000020149.17	Rab1; Rab1a	Legionellosis
P61205	ADP-ribosylation factor 3 [OS=Mus musculus]	1.929	1.143	0.592	0.0922456	1	0.19774	73.7	142.1	84.2	22.102	30	3	12	1	181	20.6	7.43	46.02	3	regulation of biological process;response to stimulus;transport	cytoplasm;Golgi	catalytic activity;nucleotide binding;protein binding;signal transducer activity	Pf00025, Pf00071, Pf00503, Pf01926, Pf04670, Pf08477, Pf09439	11842	ENSMUSG00000051853.9	Arf3	Endocytosis
Q91ZJ5-1	UTP--glucose-1-phosphate uridylyltransferase [OS=Mus musculus]	1.93	0.899	0.466	0.000836125	1	0.000175217	78.3	151.2	70.4	37.681	14	5	24	5	508	56.9	7.61	83.4	5	metabolic process	cytoplasm;nucleus	catalytic activity;metal ion binding;nucleotide binding;protein binding	Pf01704	216558	ENSMUSG00000001891.16	Ugp2	Metabolic pathways; Amino sugar and nucleotide sugar metabolism; Starch and sucrose metabolism; Pentose and glucuronate interconversions; Galactose metabolism	Glucuronidation; Exercise-induced Circadian Regulation; Exercise-induced Circadian Regulation; Glycogen Metabolism
P01646	Ig kappa chain V-V region HP 123E6 [OS=Mus musculus]	1.931	0.519	0.269	0.00852602	0.040789	1.74018e-06	86.9	167.9	45.1	28.105	46	3	35	2	108	12	7.97	103.88	3				Pf00047, Pf07679, Pf07686, Pf09362			Igkv19-93
Q9QXS1-1	plectin [OS=Mus musculus]	1.938	0.954	0.492	0.273394	1	0.16257	77.1	149.4	73.5	52.288	4	19	41	19	4691	533.9	5.96	107.22	19	cell organization and biogenesis;response to stimulus	cytoplasm;cytoskeleton;cytosol;membrane	protein binding;RNA binding;structural molecule activity	Pf00307, Pf00681, Pf03501, Pf07812, Pf11971	18810	ENSMUSG00000022565.15	Plec		EGFR1 Signaling Pathway; Alpha6-Beta4 Integrin Signaling Pathway
Q7TMK9-2	Isoform 2 of Heterogeneous nuclear ribonucleoprotein Q [OS=Mus musculus]	1.952	1.409	0.722	0.232292	0.929079	0.683676	68.8	134.3	96.9	17.87	11	5	15	5	562	62.6	7.56	32.16	5	cell differentiation;metabolic process;regulation of biological process;response to stimulus	cytoplasm;endoplasmic reticulum;membrane;nucleus;spliceosomal complex	RNA binding	Pf00076, Pf13893, Pf14259	56403	ENSMUSG00000032423.12	Syncrip		mRNA processing
P17427	AP-2 complex subunit alpha-2 [OS=Mus musculus]	1.953	0.577	0.295	0.0594364	0.161933	0.000158404	85	166	49	7.226	4	3	7	3	938	104	6.93	19.44	3	regulation of biological process;transport	Golgi;membrane	protein binding;transporter activity	Pf01602, Pf02296, Pf02883, Pf13646	11772	ENSMUSG00000002957.11	Ap2a2	Endocytosis; Endocrine and other factor-regulated calcium reabsorption; Huntington's disease; Synaptic vesicle cycle
P70389	Insulin-like growth factor-binding protein complex acid labile subunit [OS=Mus musculus]	1.953	0.378	0.194	0.514999	0.542285	0.0286519	90.1	175.9	34.1	43.351	20	7	31	7	603	66.9	6.6	114.8	7		extracellular	protein binding	Pf01462, Pf13855	16005		Igfals
P62242	40S ribosomal protein S8 [OS=Mus musculus]	1.954	1.732	0.887	0.835867	1	0.999754	64	125.1	110.9	10.631	7	1	4	1	208	24.2	10.32	13.79	1	metabolic process	cytoplasm;cytosol;endoplasmic reticulum;membrane;nucleus;ribosome	RNA binding;structural molecule activity	Pf01201	20116; 100040298	ENSMUSG00000047675.15	Rps8; Gm15501	Ribosome	Cytoplasmic Ribosomal Proteins
Q61545	RNA-binding protein EWS [OS=Mus musculus]	1.957	1.8	0.92	0.176752	0.246958	0.999754	63.1	123.4	113.5	7.467	4	2	9	2	655	68.4	9.33	31.13	2	metabolic process;regulation of biological process	cytoplasm;membrane;nucleus	metal ion binding;protein binding;RNA binding	Pf00076, Pf00641, Pf14259	14030	ENSMUSG00000009079.16	Ewsr1	Transcriptional misregulation in cancer	mRNA processing; PluriNetWork
O55234	proteasome subunit beta type-5 [OS=Mus musculus]	1.962	0.661	0.337	0.000836125	0.239248	1.0456e-05	82.8	162.5	54.7	14.827	11	3	7	3	264	28.5	7.02	24.07	3	metabolic process;response to stimulus	cytoplasm;cytosol;nucleus;proteasome	catalytic activity	Pf00227	19173	ENSMUSG00000022193.6	Psmb5	Proteasome	Proteasome Degradation; TNF-alpha NF-kB Signaling Pathway
Q921M7	protein FAM49B [OS=Mus musculus]	1.964	2.074	1.056	0.02984	0.0457939	0.987866	59.5	116.9	123.5	18.738	14	4	16	4	324	36.8	6.06	52.83	4	regulation of biological process	membrane	protein binding	Pf07159	223601	ENSMUSG00000022378.13	Fam49b
P14685	26S proteasome non-ATPase regulatory subunit 3 [OS=Mus musculus]	1.978	0.456	0.231	0.00636513	0.0030953	6.65728e-07	87.4	172.8	39.9	7.93	5	2	5	2	530	60.7	8.44	15.73	2	metabolic process;regulation of biological process	membrane;nucleus;proteasome	enzyme regulator activity;protein binding	Pf01399, Pf08375	22123	ENSMUSG00000017221.14	Psmd3	Proteasome; Epstein-Barr virus infection	TNF-alpha NF-kB Signaling Pathway; Proteasome Degradation
P14847	C-reactive protein [OS=Mus musculus]	1.979	0.887	0.448	0.191086	1	0.0400624	77.6	153.6	68.8	38.165	23	5	46	5	225	25.3	6.2	138.1	5	cell organization and biogenesis;defense response;metabolic process;regulation of biological process;response to stimulus	extracellular	metal ion binding;protein binding	Pf00354, Pf13385	12944	ENSMUSG00000037942.5	Crp
Q8C166	Copine-1 [OS=Mus musculus]	1.982	1.32	0.666	0.141104	1	0.180267	69.7	138.2	92	9.918	4	2	14	1	536	58.8	5.66	36.78	2	cell differentiation;cell growth;metabolic process;regulation of biological process;response to stimulus	cytoplasm;cytosol;membrane;nucleus	catalytic activity;metal ion binding;protein binding	Pf00168, Pf07002, Pf10138	266692	ENSMUSG00000074643.12	Cpne1
P26262	Plasma kallikrein [OS=Mus musculus]	1.989	0.438	0.22	5.86597e-05	0.000243068	1.35362e-10	87.6	174.1	38.3	130.087	35	20	142	20	638	71.3	8.02	482.62	20	coagulation;defense response;metabolic process;regulation of biological process;response to stimulus	extracellular;membrane	catalytic activity;protein binding	Pf00024, Pf00089, Pf09342, Pf13365	16621	ENSMUSG00000109764.1	Klkb1	Complement and coagulation cascades	Complement and Coagulation Cascades
O88968	Transcobalamin-2 [OS=Mus musculus]	1.992	0.701	0.352	0.198533	0.876306	0.0261969	81.2	161.8	56.9	52.427	31	9	41	9	430	47.6	6.33	143.84	9	transport	extracellular	metal ion binding	Pf01122, Pf14478	21452	ENSMUSG00000020432.12	Tcn2	Vitamin digestion and absorption	One Carbon Metabolism
Q01730	Ras suppressor protein 1 [OS=Mus musculus]	1.999	1.172	0.586	0.628936	1	0.458904	71.9	143.8	84.3	6.651	9	2	3	2	277	31.5	8.88	9.51	2	regulation of biological process;response to stimulus		protein binding	Pf12799, Pf13855	20163		Rsu1
Q11011	puromycin-sensitive aminopeptidase [OS=Mus musculus]	2.002	1.051	0.525	0.0105456	1	0.0166493	74	148.2	77.8	23.755	10	8	11	8	920	103.3	5.9	24.97	8	metabolic process;response to stimulus	cytoplasm;cytosol;nucleus	catalytic activity;metal ion binding	Pf01433, Pf11838, Pf13485	19155	ENSMUSG00000001441.13	Npepps
Q01853	Transitional endoplasmic reticulum ATPase [OS=Mus musculus]	2.003	0.968	0.483	7.09446e-05	1	1.48096e-05	75.5	151.3	73.1	172.415	41	26	213	26	806	89.3	5.26	647.61	26	cell communication;cell organization and biogenesis;metabolic process;regulation of biological process;response to stimulus;transport	cytoplasm;cytosol;endoplasmic reticulum;membrane;nucleus;proteasome	catalytic activity;enzyme regulator activity;nucleotide binding;protein binding;RNA binding	Pf00004, Pf00910, Pf01057, Pf01078, Pf02359, Pf02933, Pf05496, Pf05673, Pf06068, Pf07724, Pf07726, Pf07728, Pf09336, Pf13191, Pf13207, Pf13401	269523	ENSMUSG00000028452.7	Vcp	Legionellosis; Protein processing in endoplasmic reticulum	IL-9 Signaling Pathway
P97430	Antileukoproteinase [OS=Mus musculus]	2.008	1.201	0.598	0.354484	0.980826	0.863319	71.3	143.1	85.6	4.537	11	2	4	2	131	14.3	8.79	6.1	2	defense response;metabolic process;regulation of biological process;response to stimulus	extracellular;Golgi	catalytic activity;DNA binding;enzyme regulator activity;protein binding;RNA binding	Pf00095	20568	ENSMUSG00000017002.14	Slpi
Q00724	Retinol-binding protein 4 [OS=Mus musculus]	2.011	0.336	0.167	0.206353	0.0068866	8.84181e-06	89.6	180.3	30.1	55.365	52	8	38	8	201	23.2	5.99	160.28	8	metabolic process;regulation of biological process;response to stimulus;transport	extracellular	protein binding;transporter activity	Pf00061, Pf08212	19662	ENSMUSG00000024990.12	Rbp4		Retinol metabolism
P14869	60S acidic ribosomal protein P0 [OS=Mus musculus]	2.014	0.454	0.225	0.0571184	0.784286	0.0030725	86.5	174.2	39.3	13.007	11	3	13	3	317	34.2	6.25	37.88	3	response to stimulus;transport	cytoplasm;cytosol;endoplasmic reticulum;membrane;nucleus;ribosome	RNA binding;structural molecule activity	Pf00428, Pf00466	11837	ENSMUSG00000067274.10	Rplp0	Ribosome	Cytoplasmic Ribosomal Proteins
P62748	Hippocalcin-like protein 1 [OS=Mus musculus]	2.044	0.443	0.217	0.136468	0.305087	0.00392399	86	175.8	38.1	6.167	10	2	10	2	193	22.3	5.5	24.19	2		membrane	metal ion binding;protein binding	Pf00036, Pf13202, Pf13405, Pf13499, Pf13833	53602	ENSMUSG00000071379.1	Hpcal1
P05366	Serum amyloid A-1 protein [OS=Mus musculus]	2.049	6.127	2.99	0.166509	0.000498252	0.00833747	32.7	67	200.3	17.527	26	5	31	2	122	13.8	7.03	82.69	5	cellular component movement;defense response;metabolic process;response to stimulus	extracellular	protein binding	Pf00277	20208	ENSMUSG00000074115.5	Saa1
Q8CFG8	complement C1s-B subcomponent [OS=Mus musculus]	2.052	0.261	0.127	0.465955	0.182417	0.0200579	90.6	185.8	23.6	49.246	13	6	41	1	688	76.7	4.92	162.55	6	defense response;metabolic process;regulation of biological process;response to stimulus	extracellular	catalytic activity;metal ion binding;protein binding	Pf00084, Pf00089, Pf00431, Pf07645, Pf14670	317677	ENSMUSG00000079343.4	Gm5077; C1s2	Staphylococcus aureus infection; Complement and coagulation cascades; Pertussis; Systemic lupus erythematosus
P01027-1	Complement C3 [OS=Mus musculus]	2.055	1.156	0.563	2.35318e-10	0.0868363	6.72105e-08	71.2	146.4	82.4	1304.47	70	129	4883	129	1663	186.4	6.73	15444.8	129	cell organization and biogenesis;coagulation;defense response;metabolic process;regulation of biological process;response to stimulus	extracellular	enzyme regulator activity;protein binding	Pf00207, Pf01759, Pf01821, Pf01835, Pf07677, Pf07678, Pf07703, Pf10569, Pf11974	12266	ENSMUSG00000024164.15	C3	Herpes simplex infection; Chagas disease (American trypanosomiasis); Staphylococcus aureus infection; Tuberculosis; Phagosome; Complement and coagulation cascades; Pertussis; Legionellosis; Systemic lupus erythematosus; Leishmaniasis; Viral carcinogenesis	Complement and Coagulation Cascades; TYROBP Causal Network; Complement Activation, Classical Pathway
P97807-1	fumarate hydratase, mitochondrial [OS=Mus musculus]	2.058	0.548	0.266	0.00598505	0.161933	0.000432349	83.2	171.2	45.6	16.474	13	5	7	5	507	54.3	9.04	14.57	5	metabolic process	cytoplasm;mitochondrion	catalytic activity	Pf00206, Pf10415	14194	ENSMUSG00000026526.14	Fh1	Pyruvate metabolism; Citrate cycle (TCA cycle); Metabolic pathways; Pathways in cancer; Renal cell carcinoma; Carbon metabolism	TCA Cycle; Amino Acid metabolism
O08710	thyroglobulin [OS=Mus musculus]	2.06	1.38	0.67	0.274592	1	0.251976	67.6	139.2	93.2	4.953	1	2	3	2	2766	304.3	5.49	7.18	2	metabolic process;regulation of biological process;response to stimulus;transport	endoplasmic reticulum;extracellular;Golgi	catalytic activity;protein binding	Pf00086, Pf00135, Pf07699, Pf07859	21819	ENSMUSG00000053469.13	Tg	Thyroid hormone synthesis; Autoimmune thyroid disease
O08585	clathrin light chain A [OS=Mus musculus]	2.079	1.409	0.678	0.0131679	0.545365	0.226093	66.8	138.9	94.2	5.842	8	2	3	2	235	25.6	4.58	9.15	2	cell division;cell organization and biogenesis;transport	cytoplasm;cytoskeleton;membrane	protein binding;structural molecule activity	Pf01086	12757		Clta
Q8BH61	Coagulation factor XIII A chain [OS=Mus musculus]	2.081	0.591	0.284	3.76279e-06	0.00569747	2.71504e-10	81.7	170	48.3	44.915	17	13	44	13	732	83.2	5.92	136.84	13	coagulation;metabolic process;response to stimulus	cytoplasm;extracellular	catalytic activity;metal ion binding	Pf00868, Pf00927, Pf01841	74145	ENSMUSG00000039109.15	F13a1	Complement and coagulation cascades
Q9JLV6-1	Bifunctional polynucleotide phosphatase/kinase [OS=Mus musculus]	2.081	1.199	0.576	0.302531	1	0.393269	70.1	145.9	84	15.092	13	4	11	4	522	57.2	7.9	30.67	4	metabolic process;regulation of biological process;response to stimulus	membrane;mitochondrion;nucleus	catalytic activity;DNA binding;nucleotide binding;protein binding	Pf00702, Pf08433, Pf08645, Pf13344, Pf13419, Pf13671	59047		Pnkp
O08677-1	kininogen-1 [OS=Mus musculus]	2.089	1.211	0.58	0.000531152	0.803283	0.00782823	69.8	145.8	84.5	283.273	36	24	1259	1	661	73.1	6.54	4035.8	24	cellular homeostasis;coagulation;defense response;regulation of biological process;response to stimulus	extracellular	enzyme regulator activity;protein binding	Pf00031	16644		Kng1	Complement and coagulation cascades	ACE Inhibitor Pathway; Complement and Coagulation Cascades
Q9WVL7	C-X-C motif chemokine 15 [OS=Mus musculus]	2.09	0.22	0.105	2.79115e-06	7.35392e-10	2.89928e-13	90.6	189.5	19.9	27.634	35	8	153	8	167	19.1	7.34	349.3	8	cellular component movement;defense response;regulation of biological process;response to stimulus	extracellular	protein binding	Pf00048	20309	ENSMUSG00000029375.6	Cxcl15; Il8	Chemokine signaling pathway; Cytokine-cytokine receptor interaction	Chemokine signaling pathway; Lung fibrosis
P57776-3	Isoform 3 of Elongation factor 1-delta [OS=Mus musculus]	2.099	0.918	0.438	0.00281571	1	0.00277057	74.7	156.7	68.6	23.206	9	4	16	4	660	72.9	6.43	48.59	4	metabolic process;regulation of biological process;response to stimulus	cytoplasm;cytosol;endoplasmic reticulum;nucleus	DNA binding;protein binding;RNA binding;signal transducer activity	Pf00736	66656		Eef1d		Translation Factors
Q9WV02-1	RNA-binding motif protein, X chromosome [OS=Mus musculus]	2.099	1.994	0.95	0.00156043	0.0284037	0.918931	58.9	123.6	117.5	5.933	7	2	5	2	391	42.3	10.05	16.92	2	cell differentiation;cell organization and biogenesis;metabolic process;regulation of biological process;response to stimulus	membrane;nucleus;spliceosomal complex	DNA binding;protein binding;RNA binding	Pf00076, Pf08081, Pf13893, Pf14259	19655	ENSMUSG00000031134.16	Rbmx	Spliceosome	mRNA processing
P21614	vitamin D-binding protein [OS=Mus musculus]	2.1	0.811	0.386	0.000460713	1	8.10579e-05	76.7	161.1	62.2	433.046	71	39	676	39	476	53.6	5.5	2182.91	39	metabolic process;transport	cytosol;extracellular	protein binding;transporter activity	Pf00273, Pf09164	14473	ENSMUSG00000035540.12	Gc
O09046-2	Isoform 2 of L-amino-acid oxidase [OS=Mus musculus]	2.104	1.595	0.758	0.0182813	0.699838	0.237856	63.8	134.3	101.8	9.181	8	3	5	3	638	71.1	7.02	13.93	3	metabolic process	vacuole	catalytic activity	Pf01593, Pf13450	100328588; 14204		Nup62-il4i1; Gm21948; Il4i1
Q8BGD9	eukaryotic translation initiation factor 4B [OS=Mus musculus]	2.115	1.676	0.792	0.601805	0.646719	0.998966	62.6	132.4	104.9	13.188	6	2	9	2	611	68.8	5.67	31.46	2	cell organization and biogenesis;metabolic process		RNA binding	Pf00076, Pf14259	75705	ENSMUSG00000058655.8	Eif4b	mTOR signaling pathway; Proteoglycans in cancer; PI3K-Akt signaling pathway; RNA transport	Focal Adhesion-PI3K-Akt-mTOR-signaling pathway; Translation Factors
Q01768	nucleoside diphosphate kinase b [OS=Mus musculus]	2.116	0.978	0.462	0.0689934	0.92142	0.00972264	73.3	155	71.7	33.616	54	7	43	3	152	17.4	7.5	106.07	7	cell organization and biogenesis;metabolic process;regulation of biological process;response to stimulus	cytoplasm;cytosol;membrane;mitochondrion;nucleus	catalytic activity;metal ion binding;nucleotide binding;protein binding	Pf00334	18103	ENSMUSG00000020857.11	Nme2	Metabolic pathways; Purine metabolism; Pyrimidine metabolism	Purine metabolism; Nucleotide Metabolism; PluriNetWork
O70591	Prefoldin subunit 2 [OS=Mus musculus]	2.116	0.719	0.34	0.0438932	0.535328	0.0102202	78.2	165.5	56.2	5.985	9	1	2	1	154	16.5	6.58	8.21	1	metabolic process;regulation of biological process	cytoplasm;cytosol;mitochondrion;nucleus	protein binding	Pf01920	18637	ENSMUSG00000006412.10	Pfdn2		TNF-alpha NF-kB Signaling Pathway
Q61233	Plastin-2 [OS=Mus musculus]	2.12	0.455	0.215	1.99372e-07	4.03827e-06	3.90288e-13	83.9	177.9	38.2	326.947	64	37	666	34	627	70.1	5.33	2202.42	37	cell organization and biogenesis;cellular component movement;regulation of biological process;response to stimulus	cytoplasm;cytoskeleton;cytosol;membrane	metal ion binding;protein binding	Pf00036, Pf00307, Pf13405, Pf13499, Pf13833	18826	ENSMUSG00000021998.16	Lcp1			Phospho [S5]
P01724	Ig lambda-1 chain V regions MOPC 104E/RPC20/J558/S104 [OS=Mus musculus]	2.121	1.59	0.75	0.242233	0.922035	0.630373	63.7	135.1	101.3	3.37	26	1	1	1	129	13.5	7.28	5.23	1	response to stimulus			Pf07686	16142		Iglv1
P14211	Calreticulin [OS=Mus musculus]	2.124	0.509	0.24	0.0418441	0.18135	8.74648e-05	82.6	175.4	42	53.584	30	12	66	12	416	48	4.49	183	12	cell differentiation;cell organization and biogenesis;metabolic process;regulation of biological process;response to stimulus;transport	cell surface;cytoplasm;cytosol;endoplasmic reticulum;extracellular;Golgi;membrane;nucleus;organelle lumen	metal ion binding;protein binding;RNA binding	Pf00262	12317	ENSMUSG00000003814.8	Calr	Chagas disease (American trypanosomiasis); HTLV-I infection; Phagosome; Antigen processing and presentation; Protein processing in endoplasmic reticulum	Calcium Regulation in the Cardiac Cell
O35841	Apoptosis inhibitor 5 [OS=Mus musculus]	2.127	0.474	0.223	0.0963601	0.159782	0.000490994	83.3	177.2	39.5	4.894	2	1	2	1	504	56.8	5.92	6.42	1	cell death;regulation of biological process	cytoplasm;membrane;nucleus;spliceosomal complex	protein binding;RNA binding	Pf05918, Pf13646	11800	ENSMUSG00000027193.12	Api5
P01660	Ig kappa chain V-III region PC 3741/TEPC 111 [OS=Mus musculus]	2.141	2.049	0.957	0.0893328	0.995259	0.430421	57.8	123.8	118.4	21.513	26	2	71	1	111	12.1	5.38	329.21	2				Pf00047, Pf07679, Pf07686			LOC676215
Q93092	Transaldolase [OS=Mus musculus]	2.144	1.034	0.482	1.1561e-05	0.777256	5.31808e-07	71.8	153.9	74.3	67.887	33	13	168	13	337	37.4	7.03	405.27	13	metabolic process	cytoplasm;cytosol;nucleus	catalytic activity	Pf00923	21351	ENSMUSG00000025503.5	Taldo1	Metabolic pathways; Biosynthesis of amino acids; Pentose phosphate pathway; Carbon metabolism	Pentose Phosphate Pathway
Q61735-2	Isoform 2 of Leukocyte surface antigen CD47 [OS=Mus musculus]	2.151	1.346	0.626	0.225857			66.7	143.5	89.8	4.693	4	1	3	1	324	35.3	8.25	9.47	1	cellular component movement;regulation of biological process;response to stimulus	membrane	protein binding;receptor activity;signal transducer activity	Pf04549, Pf08204	16423	ENSMUSG00000055447.18	Cd47	ECM-receptor interaction	Spinal Cord Injury
Q9Z2X1-1	Heterogeneous nuclear ribonucleoprotein F [OS=Mus musculus]	2.152	0.982	0.456	0.0182813	1	0.067893	72.6	156.2	71.3	21.417	8	2	19	2	415	45.7	5.49	75.47	2	metabolic process;regulation of biological process	cytosol;membrane;nucleus;spliceosomal complex	protein binding;RNA binding	Pf00076, Pf08080, Pf14259	98758	ENSMUSG00000042079.13	Hnrnpf		mRNA processing
Q9R111	guanine deaminase [OS=Mus musculus]	2.154	0.886	0.411	2.39471e-06	0.753061	1.10982e-07	74.3	160	65.8	85.858	33	12	109	12	454	51	5.53	348.24	12	metabolic process;regulation of biological process		catalytic activity;metal ion binding;protein binding	Pf01979, Pf13147	14544	ENSMUSG00000058624.12	Gda	Metabolic pathways; Purine metabolism	Purine metabolism
P39039-1	mannose-binding protein A [OS=Mus musculus]	2.16	0.548	0.254	0.0800707	0.150995	0.000148196	80.9	174.7	44.4	33.431	25	4	39	4	239	25.4	7.61	108.38	4	cell organization and biogenesis;defense response;metabolic process;regulation of biological process;response to stimulus	extracellular	metal ion binding;protein binding	Pf00059	17194	ENSMUSG00000037780.2	Mbl1	Staphylococcus aureus infection; Phagosome; Complement and coagulation cascades	Complement and Coagulation Cascades
Q61268	Apolipoprotein C-IV [OS=Mus musculus]	2.168	1.206	0.556	0.0963701	0.959181	0.017774	68.6	148.7	82.7	3.258	9	1	2	1	124	14.3	9.52	5.82	1	regulation of biological process;transport	extracellular	transporter activity	Pf15119	11425	ENSMUSG00000074336.5	Apoc4
P56399	Ubiquitin carboxyl-terminal hydrolase 5 [OS=Mus musculus]	2.172	0.847	0.39	0.283383	1	0.200295	74.6	162.1	63.2	13.146	5	3	11	3	858	95.8	5.01	35.67	3	metabolic process;regulation of biological process		catalytic activity;metal ion binding;protein binding	Pf00443, Pf00627, Pf02148, Pf13423	22225	ENSMUSG00000038429.10	Usp5
P47791	Glutathione reductase, mitochondrial [OS=Mus musculus]	2.176	0.807	0.371	5.96677e-06	1	1.31828e-06	75.3	163.9	60.8	94.568	26	11	146	11	500	53.6	7.99	490.08	11	cellular homeostasis;metabolic process;regulation of biological process	cytoplasm;cytosol;mitochondrion	antioxidant activity;catalytic activity;nucleotide binding;protein binding	Pf00070, Pf02852, Pf07992, Pf13738	14782	ENSMUSG00000031584.16	Gsr	Glutathione metabolism; Thyroid hormone synthesis	Folic Acid Network; Metapathway biotransformation; Glutathione and one carbon metabolism; Glutathione metabolism; Selenium Micronutrient Network; One carbon metabolism and related pathways; Oxidative Stress
P61979-2	Isoform 2 of Heterogeneous nuclear ribonucleoprotein K [OS=Mus musculus]	2.191	1.698	0.775	0.0101481	0.325934	0.452674	61.4	134.5	104.2	29.435	17	7	28	7	464	51	5.33	68.39	7	metabolic process;regulation of biological process;response to stimulus	cytoplasm;cytosol;membrane;mitochondrion;nucleus;spliceosomal complex	DNA binding;protein binding;RNA binding	Pf00013, Pf08067, Pf13014, Pf13083	15387	ENSMUSG00000021546.17	Hnrnpk	Herpes simplex infection; MicroRNAs in cancer; Spliceosome; Viral carcinogenesis	mRNA processing
Q8R121-1	Protein Z-dependent protease inhibitor [OS=Mus musculus]	2.195	0.594	0.271	0.00150934	0.104872	1.19871e-06	79.2	173.8	47.1	74.391	21	8	76	8	448	51.8	5.67	269.43	8	coagulation;regulation of biological process	extracellular	enzyme regulator activity	Pf00079	217847	ENSMUSG00000061947.10	Serpina10
O54988-1	STE20-like serine/threonine-protein kinase [OS=Mus musculus]	2.195	0.608	0.277	0.224911	0.352878	0.00271131	78.9	173.2	48	23.988	6	5	10	5	1233	141.4	5.14	33.61	5	cell death;cell organization and biogenesis;metabolic process;regulation of biological process;response to stimulus	cytoplasm	catalytic activity;nucleotide binding;protein binding	Pf00069, Pf07714, Pf12474, Pf14531	20874	ENSMUSG00000025060.14	Slk	Oocyte meiosis
Q9D8W5	26s proteasome non-atpase regulatory subunit 12 [OS=Mus musculus]	2.195	2.494	1.136	0.245392			52.7	115.8	131.5	6.658	7	2	2	2	456	52.9	7.06	5.99	2	metabolic process	cytoplasm;membrane;proteasome	protein binding	Pf01399	66997	ENSMUSG00000020720.13	Psmd12	Proteasome; Epstein-Barr virus infection	Proteasome Degradation; TNF-alpha NF-kB Signaling Pathway
P99027	60S acidic ribosomal protein P2 [OS=Mus musculus]	2.197	0.895	0.408	0.00113043	0.890504	7.95077e-05	73.3	161	65.6	25.519	39	2	16	2	115	11.6	4.54	51.34	2	metabolic process	membrane;ribosome	structural molecule activity	Pf00428	67186	ENSMUSG00000025508.13	Rplp2	Ribosome	Cytoplasmic Ribosomal Proteins
P04223	H-2 class I histocompatibility antigen, K-K alpha chain [OS=Mus musculus]	2.199	2.099	0.955	0.0632916	0.144561	0.999754	56.6	124.5	118.9	16.191	7	3	20	2	369	41.6	7.03	73.67	3	defense response;regulation of biological process;response to stimulus	cell surface;endoplasmic reticulum;Golgi;membrane	protein binding;RNA binding	Pf00129, Pf06623, Pf07654	14972		H2-K1
P01635	Ig kappa chain V-V region K2 [OS=Mus musculus]	2.2	0.375	0.171	0.0974081	0.000289359	9.56949e-08	83.9	184.6	31.5	21.943	28	3	175	3	115	12.6	8.31	621.04	3				Pf00047, Pf07679, Pf07686, Pf13927	619960	ENSMUSG00000095007.1	Igkv12-41
P52430	Serum paraoxonase/arylesterase 1 [OS=Mus musculus]	2.202	0.432	0.196	3.86304e-08	5.39929e-08	2.89928e-13	82.6	181.8	35.7	42.713	23	6	74	6	355	39.5	5.22	259.77	6	metabolic process;regulation of biological process;response to stimulus	extracellular	catalytic activity;metal ion binding;protein binding	Pf01731, Pf03088, Pf08450	18979	ENSMUSG00000002588.12	Pon1	Metabolic pathways
Q9R0E1	Procollagen-lysine,2-oxoglutarate 5-dioxygenase 3 [OS=Mus musculus]	2.207	1.163	0.527	0.251814	1	0.317433	68.7	151.5	79.9	12.229	6	3	8	3	741	84.9	6.23	20.77	3	cell organization and biogenesis;metabolic process;response to stimulus	endoplasmic reticulum;Golgi;membrane	catalytic activity;metal ion binding	Pf03171	26433	ENSMUSG00000004846.10	Plod3	Lysine degradation; Other types of O-glycan biosynthesis
P60710	Actin, cytoplasmic 1 [OS=Mus musculus]	2.214	0.841	0.38	3.16941e-10	0.329856	7.21997e-12	74	163.8	62.2	434.107	69	27	1365	11	375	41.7	5.48	4999.79	27	cell organization and biogenesis;response to stimulus	cytoplasm;cytoskeleton;cytosol;membrane;nucleus	DNA binding;nucleotide binding;protein binding	Pf00022	11461	ENSMUSG00000029580.14	Actb	Oxytocin signaling pathway; Leukocyte transendothelial migration; Hypertrophic cardiomyopathy (HCM); Regulation of actin cytoskeleton; Arrhythmogenic right ventricular cardiomyopathy (ARVC); Focal adhesion; Hippo signaling pathway; Platelet activation; Dilated cardiomyopathy; Adherens junction; Phagosome; Proteoglycans in cancer; Salmonella infection; Thyroid hormone signaling pathway; Rap1 signa…	Regulation of Actin Cytoskeleton; Focal Adhesion; Myometrial Relaxation and Contraction Pathways
P62827	GTP-binding nuclear protein RAN [OS=Mus musculus]	2.22	1.504	0.677	0.636548	0.83388	0.999754	63.5	141	95.5	28.385	21	4	26	4	216	24.4	7.49	85.46	4	cell division;cell organization and biogenesis;regulation of biological process;response to stimulus;transport	chromosome;cytoplasm;endosome;membrane;nucleus	catalytic activity;metal ion binding;nucleotide binding;protein binding;RNA binding;transporter activity	Pf00025, Pf00071, Pf08477	19384; 102641332	ENSMUSG00000029430.13	LOC100045999; Ran; LOC102641332	Epstein-Barr virus infection; HTLV-I infection; Ribosome biogenesis in eukaryotes; RNA transport
Q80UG5-1	Septin-9 [OS=Mus musculus]	2.227	0.879	0.395	0.367689	1	0.403882	73.1	162.7	64.2	4.989	3	2	7	2	583	65.5	8.9	15.43	2	cell division;cell organization and biogenesis;regulation of biological process	cytoplasm;cytoskeleton	catalytic activity;nucleotide binding;protein binding	Pf00735, Pf01926, Pf03193, Pf04548	53860	ENSMUSG00000059248.13	Sept9	Bacterial invasion of epithelial cells
P51885	Lumican [OS=Mus musculus]	2.235	0.827	0.37	4.6028e-07	0.847913	3.53134e-08	73.9	165.1	61.1	71.392	26	7	68	7	338	38.2	6.43	199.06	7	cell organization and biogenesis;regulation of biological process;response to stimulus	extracellular	protein binding	Pf01462, Pf12799, Pf13855	17022	ENSMUSG00000036446.5	Lum	Proteoglycans in cancer
Q8BK48	Pyrethroid hydrolase Ces2e [OS=Mus musculus]	2.237	1.295	0.579	0.00771974	0.796245	0.0242656	66.2	148.1	85.7	7.417	4	2	3	2	559	62.3	6.16	7.5	2	metabolic process	endoplasmic reticulum	catalytic activity	Pf00135, Pf00326, Pf07859	234673	ENSMUSG00000031886.14	Ces2e	Drug metabolism - other enzymes
P99029	Peroxiredoxin-5, mitochondrial [OS=Mus musculus]	2.261	1.052	0.465	0.000146975	0.901099	0.00139672	69.5	157.3	73.2	98.694	52	11	98	11	210	21.9	8.85	335.45	11	cell death;cellular homeostasis;metabolic process;regulation of biological process;response to stimulus	cytoplasm;cytosol;mitochondrion;nucleus;organelle lumen	antioxidant activity;catalytic activity;DNA binding;enzyme regulator activity;protein binding	Pf00578, Pf08534	54683	ENSMUSG00000024953.16	Prdx5	Peroxisome
P01887	Beta-2-microglobulin [OS=Mus musculus]	2.29	0.733	0.32	1.41995e-06	0.0839162	1.90365e-09	74.6	170.8	54.6	43.671	42	4	75	4	119	13.8	8.44	211.83	4	cell differentiation;defense response;metabolic process;regulation of biological process;response to stimulus;transport	cytosol;extracellular;Golgi;membrane	protein binding	Pf07654	12010	ENSMUSG00000060802.8	B2m	Antigen processing and presentation
P01647	Ig kappa chain V-V region HP 124E1 [OS=Mus musculus]	2.29	0.472	0.206	0.228895	0.458783	0.00459069	79.7	182.6	37.6	47.011	46	3	129	2	108	12	8.46	475.11	3	cell organization and biogenesis;cellular component movement;defense response;metabolic process;regulation of biological process;response to stimulus;transport	extracellular;membrane	catalytic activity;protein binding	Pf00047, Pf07679, Pf07686
Q8BK62	Olfactomedin-like protein 3 [OS=Mus musculus]	2.293	0.656	0.286	0.0130505	0.301646	6.2253e-05	76	174.2	49.8	8.086	8	2	6	2	406	45.7	6.23	21.78	2	development	extracellular		Pf02191	99543		Olfml3
O88342	WD repeat-containing protein 1 [OS=Mus musculus]	2.296	0.613	0.267	4.76021e-09	0.000189486	3.90288e-13	76.7	176.2	47.1	95.368	36	17	109	17	606	66.4	6.6	369.48	17	cell differentiation;cell organization and biogenesis;cellular component movement;metabolic process;regulation of biological process	cytoplasm;cytoskeleton;cytosol	protein binding	Pf00400, Pf04762, Pf08662, Pf14783	22388	ENSMUSG00000005103.12	Wdr1		Hypertrophy Model
P01897	H-2 class I histocompatibility antigen, L-D alpha chain [OS=Mus musculus]	2.297	0.663	0.288	0.152194	0.930388	0.0264874	75.8	174	50.2	16.99	10	3	14	1	362	40.7	6.25	43.29	3	defense response;regulation of biological process;response to stimulus	cell surface;endoplasmic reticulum;Golgi;membrane	protein binding;RNA binding	Pf00129, Pf06623, Pf07654, Pf08205	14964		H2-D1
P62835	ras-related protein Rap-1A [OS=Mus musculus]	2.298	0.548	0.238	0.0893328	0.838417	0.0203012	78	179.3	42.7	19.144	35	6	20	2	184	21	6.67	51.3	6	cellular homeostasis;regulation of biological process;response to stimulus;transport	cytoplasm;endosome;membrane	catalytic activity;nucleotide binding;protein binding;transporter activity	Pf00009, Pf00071, Pf08477	109905	ENSMUSG00000068798.10	Rap1a	Leukocyte transendothelial migration; MAPK signaling pathway; Pancreatic secretion; Ras signaling pathway; Focal adhesion; Long-term potentiation; Chemokine signaling pathway; Platelet activation; Neurotrophin signaling pathway; Rap1 signaling pathway; cAMP signaling pathway; Renal cell carcinoma	Integrin-mediated Cell Adhesion; Chemokine signaling pathway; IL-3 Signaling Pathway; Focal Adhesion; MAPK signaling pathway; Signaling of Hepatocyte Growth Factor Receptor
E9PV24	Fibrinogen alpha chain [OS=Mus musculus]	2.302	0.879	0.382	1.38191e-05	0.721729	4.96226e-07	71.7	165.2	63.1	116.77	20	20	296	20	789	87.4	6.11	855.92	20	cell organization and biogenesis;coagulation;defense response;metabolic process;regulation of biological process;response to stimulus	cell surface;cytoplasm;endoplasmic reticulum;extracellular	metal ion binding;protein binding;structural molecule activity	Pf00147, Pf08702, Pf12160	14161	ENSMUSG00000028001.16	Fga	Platelet activation; Complement and coagulation cascades	Blood Clotting Cascade
P23492	purine nucleoside phosphorylase [OS=Mus musculus]	2.309	0.947	0.41	0.000565967	1	0.00236566	70.5	162.8	66.8	89.984	29	7	81	7	289	32.3	6.16	329.76	7	cell organization and biogenesis;metabolic process;regulation of biological process;response to stimulus	cytoplasm;cytoskeleton;cytosol;extracellular;nucleus	catalytic activity	Pf01048	18950		Pnp	Metabolic pathways; Nicotinate and nicotinamide metabolism; Purine metabolism; Pyrimidine metabolism	Purine metabolism
Q9CZM2	60S ribosomal protein L15 [OS=Mus musculus]	2.332	2	0.858	0.665336	0.757794	0.999754	56.3	131.2	112.6	3.593	4	1	2	1	204	24.1	11.62	5.39	1	metabolic process	membrane;nucleus;ribosome	protein binding;RNA binding;structural molecule activity	Pf00827	66480	ENSMUSG00000012405.15	Rpl15	Ribosome	Cytoplasmic Ribosomal Proteins
Q8R1Q8	Cytoplasmic dynein 1 light intermediate chain 1 [OS=Mus musculus]	2.334	1.043	0.447	0.173189	1	0.176306	68.5	160	71.5	5.687	2	1	3	1	523	56.6	6.42	7.73	1	cell division;cell organization and biogenesis;cellular component movement;metabolic process;regulation of biological process;response to stimulus;transport	chromosome;cytoplasm;cytoskeleton;endosome;membrane;vacuole	catalytic activity;motor activity;nucleotide binding;protein binding;RNA binding	Pf00005, Pf05783, Pf10662	235661	ENSMUSG00000032435.9	Dync1li1	Phagosome; Salmonella infection; Vasopressin-regulated water reabsorption
P98086	Complement C1q subcomponent subunit A [OS=Mus musculus]	2.349	1.05	0.447	0.00233756	1	0.00613691	68.2	160.2	71.6	22.114	16	3	13	3	245	26	9.11	41.78	3	defense response;metabolic process;regulation of biological process;response to stimulus	extracellular;membrane	protein binding	Pf00229, Pf00386	12259	ENSMUSG00000036887.5	C1qa	Chagas disease (American trypanosomiasis); Staphylococcus aureus infection; Complement and coagulation cascades; Pertussis; Prion diseases; Systemic lupus erythematosus	Complement and Coagulation Cascades; Oxidative Damage; Complement Activation, Classical Pathway; Microglia Pathogen Phagocytosis Pathway
P97371	Proteasome activator complex subunit 1 [OS=Mus musculus]	2.357	1.211	0.514	0.000101376	0.968716	0.000655182	65.7	154.8	79.5	13.742	24	4	10	4	249	28.7	5.97	27.1	4	regulation of biological process	cytoplasm;proteasome	enzyme regulator activity;protein binding	Pf02251, Pf02252	19186	ENSMUSG00000022216.16	Psme1	Proteasome; Antigen processing and presentation	Proteasome Degradation
P11276	fibronectin [OS=Mus musculus]	2.371	0.587	0.248	8.50352e-11	3.93288e-05	2.89928e-13	75.8	179.7	44.5	446.89	35	62	460	62	2477	272.4	5.59	1571.98	62	cell differentiation;cell organization and biogenesis;cellular component movement;defense response;metabolic process;regulation of biological process;response to stimulus	extracellular;membrane	enzyme regulator activity;metal ion binding;protein binding	Pf00039, Pf00040, Pf00041	14268	ENSMUSG00000026193.15	Fn1	AGE-RAGE signaling pathway in diabetic complications; Regulation of actin cytoskeleton; Focal adhesion; Small cell lung cancer; Proteoglycans in cancer; Pathways in cancer; ECM-receptor interaction; PI3K-Akt signaling pathway; Amoebiasis; Bacterial invasion of epithelial cells	Regulation of Actin Cytoskeleton; Focal Adhesion; Focal Adhesion-PI3K-Akt-mTOR-signaling pathway; Inflammatory Response Pathway
P63328-2	Isoform 2 of Serine/threonine-protein phosphatase 2B catalytic subunit alpha isoform [OS=Mus musculus]	2.376	0.583	0.246	0.0163879	0.161058	2.5145e-05	75.8	180	44.2	13.311	9	4	8	4	511	57.6	6.3	24.38	4	cellular homeostasis;metabolic process;regulation of biological process;response to stimulus;transport	cytosol;membrane;mitochondrion;nucleus	catalytic activity;metal ion binding;protein binding	Pf00149	19055	ENSMUSG00000028161.17	Ppp3ca		Spinal Cord Injury; Alzheimers Disease; Mitochondrial Gene Expression; G Protein Signaling Pathways; Serotonin and anxiety; MicroRNAs in Cardiomyocyte Hypertrophy; MAPK signaling pathway
Q64727	Vinculin [OS=Mus musculus]	2.377	0.901	0.379	1.45953e-08	1	2.70955e-08	70.1	166.7	63.2	300.67	56	52	296	52	1066	116.6	6	888.89	52	cell growth;cell organization and biogenesis;regulation of biological process	cytoplasm;cytoskeleton;membrane	protein binding;structural molecule activity	Pf01044	22330	ENSMUSG00000021823.9	Vcl	Leukocyte transendothelial migration; Regulation of actin cytoskeleton; Focal adhesion; Adherens junction; Amoebiasis; Bacterial invasion of epithelial cells	Focal Adhesion; Primary Focal Segmental Glomerulosclerosis FSGS; IL-3 Signaling Pathway; Integrin-mediated Cell Adhesion; Regulation of Actin Cytoskeleton
Q8CG16	Complement C1r-A subcomponent [OS=Mus musculus]	2.378	1.037	0.436	0.164268	1	0.153088	68	161.6	70.4	37.976	20	9	26	9	707	80	5.66	84.42	9	defense response;metabolic process;regulation of biological process;response to stimulus		catalytic activity;metal ion binding	Pf00084, Pf00089, Pf00431, Pf07645, Pf12662, Pf14670	50909	ENSMUSG00000055172.10	C1ra	Staphylococcus aureus infection; Phagosome; Complement and coagulation cascades; Pertussis; Systemic lupus erythematosus	Oxidative Damage; Complement Activation, Classical Pathway; Complement and Coagulation Cascades
P01674	Ig kappa chain V-III region PC 2154 [OS=Mus musculus]	2.381	0.404	0.17	0.102063	0.257782	0.000926362	79.3	188.7	32	11.223	34	2	19	2	108	11.7	6.27	48.69	2				Pf00047, Pf07679, Pf07686						Phospho [S30; T31; S32; Y34]
Q6IRU2	Tropomyosin alpha-4 chain [OS=Mus musculus]	2.386	1.172	0.491	0.00420404	1	0.00672119	65.8	157	77.1	21.233	23	5	28	4	248	28.5	4.68	72.15	5	cell differentiation;cell organization and biogenesis	cytoplasm;cytoskeleton;membrane	metal ion binding;protein binding;structural molecule activity	Pf00261, Pf12718	326618	ENSMUSG00000031799.9	Tpm4	Hypertrophic cardiomyopathy (HCM); Dilated cardiomyopathy; Cardiac muscle contraction; Adrenergic signaling in cardiomyocytes	Striated Muscle Contraction
Q8BT60	Copine-3 [OS=Mus musculus]	2.394	0.859	0.359	0.213851	0.884207	0.0249947	70.5	168.9	60.6	23.039	11	5	31	4	533	59.5	5.78	86.15	5	metabolic process;regulation of biological process;response to stimulus	cytoplasm;cytosol;membrane;mitochondrion;nucleus	catalytic activity;protein binding;RNA binding	Pf00168, Pf07002, Pf10138	70568	ENSMUSG00000028228.5	Cpne3
Q8VDD5	Myosin-9 [OS=Mus musculus]	2.41	0.996	0.413	4.8319e-09	1	2.3557e-09	68.1	164.1	67.8	410.94	37	68	311	64	1960	226.2	5.66	955.82	68	cell differentiation;cell organization and biogenesis;cellular component movement;metabolic process;regulation of biological process;transport	cytoplasm;cytoskeleton;cytosol;extracellular;membrane;nucleus	catalytic activity;motor activity;nucleotide binding;protein binding;RNA binding;transporter activity	Pf00063, Pf01442, Pf01496, Pf01576, Pf01765, Pf02463, Pf02736, Pf03962, Pf04111, Pf04156, Pf05667, Pf05911, Pf06160, Pf06637, Pf07111, Pf07888, Pf08317, Pf09726, Pf09731, Pf10498, Pf11559, Pf11917, Pf12128, Pf13094, Pf13166	17886	ENSMUSG00000022443.16	Myh9	Regulation of actin cytoskeleton; Tight junction	Primary Focal Segmental Glomerulosclerosis FSGS
Q9D8Y0	EF-hand domain-containing protein D2 [OS=Mus musculus]	2.415	0.56	0.232	0.203981	0.533968	0.00529248	75.5	182.3	42.3	25.159	24	5	19	5	240	26.8	5.06	55.61	5		membrane	metal ion binding;protein binding		27984		Efhd2
Q922B2	Aspartate--tRNA ligase, cytoplasmic [OS=Mus musculus]	2.424	1.818	0.75	0.00251794	0.549354	0.0836189	57.2	138.7	104.1	17.693	12	6	19	6	501	57.1	6.49	51.73	6	metabolic process	cytoplasm;cytosol;membrane	catalytic activity;nucleotide binding;RNA binding	Pf00152, Pf01336	226414	ENSMUSG00000026356.15	Dars	Aminoacyl-tRNA biosynthesis	Alanine and aspartate metabolism
P01636	Ig kappa chain V-V region MOPC 149 [OS=Mus musculus]	2.427	0.376	0.155	0.119451	0.00987723	6.34757e-06	78.9	191.4	29.7	17.062	35	3	174	3	108	12	7.28	659.03	3	metabolic process			Pf00330	545851		Igkv12-44
Q8BG05	Heterogeneous nuclear ribonucleoprotein A3 [OS=Mus musculus]	2.429	1.201	0.495	0.000138005	0.67922	0.00357363	64.8	157.4	77.8	10.275	10	2	7	2	379	39.6	9.01	27.35	2	metabolic process;transport	cytoplasm;nucleus;spliceosomal complex	RNA binding;transporter activity	Pf00076, Pf13893, Pf14259	229279	ENSMUSG00000059005.13	Hnrnpa3	Spliceosome	mRNA processing
P10107	annexin A1 [OS=Mus musculus]	2.441	0.987	0.404	1.38088e-06	0.712689	3.31153e-05	67.8	165.4	66.9	210.135	66	29	522	29	346	38.7	7.37	1456.52	29	cell differentiation;cell organization and biogenesis;cellular component movement;defense response;metabolic process;regulation of biological process;response to stimulus;transport	cell surface;cytoplasm;cytoskeleton;cytosol;endosome;extracellular;membrane;nucleus;vacuole	catalytic activity;DNA binding;enzyme regulator activity;metal ion binding;protein binding;RNA binding;structural molecule activity	Pf00191	16952	ENSMUSG00000024659.14	Anxa1		Spinal Cord Injury; Prostaglandin Synthesis and Regulation
P62908	40S ribosomal protein S3 [OS=Mus musculus]	2.442	0.821	0.336	0.674377	0.922622	0.178812	70.4	171.9	57.8	15.799	20	3	11	3	243	26.7	9.66	35.55	3	cell death;cell division;cell organization and biogenesis;metabolic process;regulation of biological process;response to stimulus	cytoplasm;cytoskeleton;cytosol;endoplasmic reticulum;membrane;mitochondrion;nucleus;organelle lumen;ribosome	catalytic activity;DNA binding;protein binding;RNA binding;structural molecule activity	Pf00189, Pf07650	27050	ENSMUSG00000030744.13	Rps3	Ribosome	Cytoplasmic Ribosomal Proteins
P04186	Complement factor B [OS=Mus musculus]	2.448	1.305	0.533	3.3286e-07	0.601192	1.20426e-05	63.1	154.5	82.4	317.801	47	42	683	42	761	85	7.37	1922.78	42	cell proliferation;defense response;metabolic process;regulation of biological process;response to stimulus	extracellular	catalytic activity	Pf00084, Pf00089, Pf00092, Pf13519	14962	ENSMUSG00000090231.10	Cfb		Complement and Coagulation Cascades; mRNA processing
Q00519	Xanthine dehydrogenase/oxidase [OS=Mus musculus]	2.455	0.922	0.375	2.75362e-07	1	2.00886e-07	68.5	168.3	63.2	84.314	16	15	55	14	1335	146.5	7.56	182.04	15	metabolic process;regulation of biological process;response to stimulus;transport	cytoplasm;cytosol;endoplasmic reticulum;extracellular	catalytic activity;metal ion binding;nucleotide binding;protein binding	Pf00941, Pf01315, Pf01799, Pf02738, Pf03450, Pf11715	22436	ENSMUSG00000024066.8	Xdh	Caffeine metabolism; Metabolic pathways; Purine metabolism; Drug metabolism - other enzymes; Peroxisome	Folic Acid Network; Purine metabolism; Selenium Micronutrient Network
O35643	AP-1 complex subunit beta-1 [OS=Mus musculus]	2.47	0.55	0.222	0.00287413	0.239248	2.99038e-05	74.6	184.4	41	11.231	3	3	8	1	943	103.9	5.17	23.12	3	cell organization and biogenesis;transport	cytosol;Golgi;membrane	protein binding;transporter activity	Pf01602, Pf02883, Pf09066, Pf12717, Pf13646	11764	ENSMUSG00000009090.17	Ap1b1	Lysosome
Q6P069-1	Sorcin [OS=Mus musculus]	2.479	0.933	0.376	0.000163384	1	0.00062715	68	168.6	63.4	20.569	15	3	32	3	198	21.6	5.59	86.71	3	metabolic process;regulation of biological process;transport	cytoplasm;cytosol;endoplasmic reticulum;membrane;mitochondrion	catalytic activity;metal ion binding;protein binding	Pf13405, Pf13499, Pf13833	109552	ENSMUSG00000003161.15	Sri
P23116	Eukaryotic translation initiation factor 3 subunit A [OS=Mus musculus]	2.482	0.714	0.288	0.172173	0.968716	0.0557184	71.5	177.5	51	9.15	1	2	3	2	1344	161.8	6.77	9.64	2	cell organization and biogenesis;metabolic process;regulation of biological process	cytoplasm;cytoskeleton;cytosol;membrane;nucleus	protein binding;RNA binding	Pf01399	13669	ENSMUSG00000024991.7	Eif3a	RNA transport	Translation Factors
Q9DBT5	AMP deaminase 2 [OS=Mus musculus]	2.483	1.611	0.649	0.0375265	0.449618	0.586024	58.9	146.2	94.9	4.914	3	2	4	2	798	92	6.23	9.91	2	metabolic process		catalytic activity;metal ion binding	Pf00962	109674	ENSMUSG00000027889.17	Ampd2	Metabolic pathways; Purine metabolism	Purine metabolism
Q8BH35-1	Complement component C8 beta chain [OS=Mus musculus]	2.491	0.536	0.215	4.60994e-09	7.32193e-07	2.89928e-13	74.5	185.6	39.9	162.29	43	21	274	21	589	66.2	7.77	889.34	21	defense response;metabolic process;regulation of biological process;response to stimulus	extracellular	protein binding	Pf00057, Pf00090, Pf01823	110382	ENSMUSG00000029656.13	C8b	Complement and coagulation cascades; Prion diseases; Systemic lupus erythematosus; Amoebiasis	Complement Activation, Classical Pathway
Q6ZWX6	Eukaryotic translation initiation factor 2 subunit 1 [OS=Mus musculus]	2.492	0.543	0.218	0.192447	0.481397	0.0284149	74.4	185.3	40.3	12.304	10	2	16	2	315	36.1	5.08	51.66	2	cell communication;metabolic process;regulation of biological process;response to stimulus	cytoplasm;membrane;nucleus;ribosome	protein binding;RNA binding	Pf00575, Pf07541	13665	ENSMUSG00000021116.10	Eif2s1	Herpes simplex infection; Non-alcoholic fatty liver disease (NAFLD); Influenza A; Hepatitis C; RNA transport; Protein processing in endoplasmic reticulum; Measles; Apoptosis	Translation Factors
P01029	Complement C4-B [OS=Mus musculus]	2.495	1.248	0.5	1.39381e-09	0.237567	1.29831e-07	63.3	157.8	78.9	273.913	36	46	283	46	1738	192.8	7.53	860.25	46	defense response;metabolic process;regulation of biological process;response to stimulus	extracellular	enzyme regulator activity;protein binding	Pf00207, Pf01759, Pf01821, Pf01835, Pf07677, Pf07678, Pf07703, Pf10569, Pf11974, Pf13249	12268	ENSMUSG00000073418.4	C4b	Staphylococcus aureus infection; Complement and coagulation cascades; Pertussis; Systemic lupus erythematosus	Oxidative Damage; Complement and Coagulation Cascades; SIDS Susceptibility Pathways; Complement Activation, Classical Pathway
Q9ET66	Peptidase inhibitor 16 [OS=Mus musculus]	2.522	0.563	0.223	0.141104	0.144561	0.000302571	73.4	185.2	41.4	21.257	7	3	29	3	489	52.6	4.73	92.02	3	regulation of biological process	extracellular	enzyme regulator activity	Pf00188	74116		Pi16
P11835	Integrin beta-2 [OS=Mus musculus]	2.524	0.792	0.314	1.96885e-12	0.109931	2.9869e-13	69.5	175.4	55	96.023	28	18	110	18	771	85	7.12	374.99	18	cell organization and biogenesis;cell proliferation;cellular component movement;metabolic process;regulation of biological process;response to stimulus;transport	cell surface;membrane	metal ion binding;protein binding;receptor activity;signal transducer activity	Pf00362, Pf07965, Pf08725	16414		Itgb2	Leukocyte transendothelial migration; Regulation of actin cytoskeleton; Staphylococcus aureus infection; Rheumatoid arthritis; Hippo signaling pathway; Tuberculosis; Cell adhesion molecules (CAMs); HTLV-I infection; Phagosome; Complement and coagulation cascades; Pertussis; Rap1 signaling pathway; Legionellosis; Viral myocarditis; Natural killer cell mediated cytotoxicity; Leishmaniasis; Amoebias…	Focal Adhesion-PI3K-Akt-mTOR-signaling pathway; Focal Adhesion; IL-5 Signaling Pathway; Integrin-mediated Cell Adhesion
P28656	Nucleosome assembly protein 1-like 1 [OS=Mus musculus]	2.525	0.322	0.127	0.00685496	0.0116743	7.90687e-05	78	196.9	25.1	7.083	4	1	5	1	391	45.3	4.46	11.29	1	cell organization and biogenesis	cytoplasm;membrane;nucleus	protein binding;RNA binding	Pf00956	53605	ENSMUSG00000058799.15	Nap1l1
P06327	Ig heavy chain V region VH558 A1/A4 [OS=Mus musculus]	2.535	0.544	0.214	0.00113738	0.00969456	4.93671e-08	73.5	186.5	40	11.349	19	2	27	2	117	13	9.1	71.08	2	cell organization and biogenesis;defense response;metabolic process;regulation of biological process;response to stimulus		protein binding		435333		LOC435333
Q9CR33	MANSC domain-containing protein 1 [OS=Mus musculus]	2.563	0.668	0.261	0.274102	1	0.202421	70.9	181.7	47.4	3.325	3	1	11	1	414	44.8	9.11	28.28	1		membrane		Pf07502	67729	ENSMUSG00000032718.4	Mansc1			Phospho [S346]
P01654	Ig kappa chain V-III region PC 2880/PC 1229 [OS=Mus musculus]	2.565	0.681	0.266	0.0389255	0.260432	0.000226042	70.7	181.2	48.1	25.55	26	2	76	1	111	12	5.34	331.02	2	cell differentiation;cell organization and biogenesis;defense response;metabolic process;regulation of biological process;response to stimulus	membrane	protein binding	Pf07686
Q61704	Inter-alpha-trypsin inhibitor heavy chain H3 [OS=Mus musculus]	2.565	3.095	1.207	6.93468e-05	3.81652e-05	0.516352	45	115.5	139.4	154.213	27	18	112	18	889	99.3	6.05	383.92	18	metabolic process;regulation of biological process	extracellular	enzyme regulator activity	Pf00092, Pf06668, Pf08487, Pf11443, Pf13519, Pf13768	16426	ENSMUSG00000006522.15	Itih3
Q8K482	EMILIN-2 [OS=Mus musculus]	2.574	0.219	0.085	0.2939	0.437528	0.0089138	79.1	203.6	17.3	7.557	3	2	5	2	1074	117.2	5.62	19.63	2		extracellular	protein binding	Pf00386, Pf01391, Pf06548, Pf07546	246707	ENSMUSG00000024053.10	Emilin2
Q8CHP8	glycerol-3-phosphate phosphatase [OS=Mus musculus]	2.576	1.879	0.729	0.240139	0.528639	0.999754	55	141.7	103.3	13.955	14	4	11	4	321	34.5	5.35	24.94	4	metabolic process;regulation of biological process	cytosol	catalytic activity;metal ion binding	Pf00702, Pf13242, Pf13344	67078	ENSMUSG00000043445.6	Pgp	Metabolic pathways; Carbon metabolism; Glyoxylate and dicarboxylate metabolism
P09405	Nucleolin [OS=Mus musculus]	2.596	1.278	0.492	0.00150168	0.437936	0.0877246	61.6	159.8	78.6	56.592	19	11	33	11	707	76.7	4.75	95.85	11	regulation of biological process;response to stimulus;transport	cell surface;cytoplasm;membrane;nucleus	DNA binding;metal ion binding;protein binding;RNA binding	Pf00076, Pf13893, Pf14259	17975	ENSMUSG00000026234.12	Ncl		PluriNetWork; mRNA processing
Q76MZ3	serine/threonine-protein phosphatase 2A 65 kDa regulatory subunit A alpha isoform [OS=Mus musculus]	2.597	1.069	0.412	2.60478e-05	0.906787	0.000263027	64.3	167	68.7	50.454	20	9	52	9	589	65.3	5.11	159.18	9	cell organization and biogenesis;metabolic process;regulation of biological process	chromosome;cytoplasm;cytosol;membrane	catalytic activity;enzyme regulator activity;protein binding	Pf02985, Pf13513, Pf13646	51792	ENSMUSG00000007564.14	Ppp2r1a	mRNA surveillance pathway; Chagas disease (American trypanosomiasis); Dopaminergic synapse; Hippo signaling pathway; Oocyte meiosis; Sphingolipid signaling pathway; Long-term depression; TGF-beta signaling pathway; Hepatitis C; PI3K-Akt signaling pathway; AMPK signaling pathway; Tight junction; Adrenergic signaling in cardiomyocytes	PluriNetWork; IL-6 signaling Pathway; Focal Adhesion-PI3K-Akt-mTOR-signaling pathway; Wnt Signaling Pathway and Pluripotency; Glycogen Metabolism
P50543	protein S100-A11 [OS=Mus musculus]	2.597	0.956	0.368	0.000896779	1	0.00066442	65.9	171.1	63	20.314	40	4	36	4	98	11.1	5.45	87.83	4	regulation of biological process	cytoplasm;extracellular;nucleus	metal ion binding;protein binding	Pf00036, Pf01023, Pf13499, Pf13833	20195	ENSMUSG00000027907.4	S100a11
Q8BWT1	3-ketoacyl-CoA thiolase, mitochondrial [OS=Mus musculus]	2.597	1.913	0.737	0.152194	0.602736	0.939982	54.4	141.4	104.2	4.815	4	1	4	1	397	41.8	8.09	8.79	1	cell organization and biogenesis;metabolic process;regulation of biological process;response to stimulus	membrane;mitochondrion;organelle lumen	catalytic activity;RNA binding	Pf00108, Pf02801, Pf02803	52538	ENSMUSG00000036880.9	Acaa2	Fatty acid metabolism; Valine, leucine and isoleucine degradation; Metabolic pathways; Fatty acid degradation; Fatty acid elongation	Fatty Acid Biosynthesis
Q9Z0M9	Interleukin-18-binding protein [OS=Mus musculus]	2.598	0.558	0.215	0.0390732	0.513565	0.00468639	72.2	187.6	40.3	9.236	6	1	8	1	193	21.2	8.12	27.05	1	regulation of biological process;response to stimulus	extracellular	protein binding	Pf05566	16068	ENSMUSG00000070427.4	Il18bp
P50247	Adenosylhomocysteinase [OS=Mus musculus]	2.599	1.087	0.418	4.60994e-09	0.737528	5.24862e-08	64	166.4	69.6	37.511	19	6	21	6	432	47.7	6.54	55.01	6	defense response;metabolic process;response to stimulus;transport	cytoplasm;cytosol;nucleus	catalytic activity;metal ion binding;nucleotide binding;protein binding	Pf00670, Pf02254, Pf02826, Pf05221	269378; 11615	ENSMUSG00000048087.5; ENSMUSG00000027597.15	Ahcy; Gm4737	Metabolic pathways; Cysteine and methionine metabolism	Glutathione and one carbon metabolism; One Carbon Metabolism
Q07968	Coagulation factor XIII B chain [OS=Mus musculus]	2.601	1.248	0.48	0.08257	0.788449	0.560728	61.9	160.9	77.2	15.584	8	5	10	5	669	76.1	6.92	29.66	5	coagulation	extracellular		Pf00084	14060	ENSMUSG00000026368.6	F13b	Complement and coagulation cascades	Blood Clotting Cascade; Steroid Biosynthesis; Complement and Coagulation Cascades
P47753	F-actin-capping protein subunit alpha-1 [OS=Mus musculus]	2.611	0.778	0.298	5.39296e-07	0.257754	3.81692e-09	68.4	178.5	53.2	41.636	22	4	67	3	286	32.9	5.55	263.55	4	cell organization and biogenesis;regulation of biological process	cytoplasm;cytoskeleton;membrane	protein binding	Pf01267	12340		Capza1	Endocytosis
P53026	60S ribosomal protein L10A [OS=Mus musculus]	2.631	0.845	0.321	0.123957	1	0.07571	67	176.4	56.6	8.048	10	3	6	3	217	24.9	9.98	10.1	3	metabolic process	membrane;mitochondrion;nucleus;ribosome	RNA binding;structural molecule activity	Pf00687	19896		Rpl10a		Cytoplasmic Ribosomal Proteins
P08607	C4b-binding protein [OS=Mus musculus]	2.632	0.852	0.324	0.0146593	1	0.0488983	66.9	176.1	57	45.944	17	8	43	8	469	51.5	7.15	118.06	8	defense response;metabolic process;regulation of biological process;response to stimulus	extracellular	protein binding;RNA binding	Pf00084	12269	ENSMUSG00000026405.14	C4bp	Complement and coagulation cascades; Pertussis	Complement and Coagulation Cascades
Q60710	deoxynucleoside triphosphate triphosphohydrolase SAMHD1 [OS=Mus musculus]	2.641	1.044	0.395	0.000430289	0.78981	0.00672119	64	169.1	66.9	55.44	18	10	46	10	627	72.6	7.96	134.82	10	cell organization and biogenesis;defense response;metabolic process;regulation of biological process;response to stimulus	membrane;nucleus	catalytic activity;metal ion binding;nucleotide binding;protein binding;RNA binding	Pf00536, Pf01966, Pf07647	56045		Samhd1
Q9JLV5	Cullin-3 [OS=Mus musculus]	2.642	2.627	0.994	0.248399			47.9	126.4	125.7	3.611	2	1	1	1	768	88.9	8.46	3.49	1	cell death;cell division;cell organization and biogenesis;cellular component movement;metabolic process;regulation of biological process;response to stimulus;transport	cytoplasm;Golgi;membrane;nucleus	catalytic activity;protein binding	Pf00888, Pf10557	26554	ENSMUSG00000004364.14	Cul3	Ubiquitin mediated proteolysis; Hedgehog signaling pathway
Q7TPR4	Alpha-actinin-1 [OS=Mus musculus]	2.658	0.655	0.246	3.15581e-09	0.00527844	1.37109e-12	69.6	184.9	45.6	240.691	43	30	242	20	892	103	5.38	840.48	30	cell differentiation;cell organization and biogenesis;regulation of biological process	cytoplasm;cytoskeleton;membrane;nucleus	metal ion binding;protein binding;RNA binding	Pf00036, Pf00307, Pf00435, Pf08726, Pf11971, Pf13405, Pf13499	109711	ENSMUSG00000015143.15	Actn1	Leukocyte transendothelial migration; Regulation of actin cytoskeleton; Arrhythmogenic right ventricular cardiomyopathy (ARVC); Focal adhesion; Adherens junction; Tight junction; Systemic lupus erythematosus; Amoebiasis; Viral carcinogenesis	Regulation of Actin Cytoskeleton; Focal Adhesion
P99024	tubulin beta-5 chain [OS=Mus musculus]	2.664	1.203	0.452	0.000882095	0.358436	0.0760518	61.6	164.2	74.2	89.101	28	9	117	2	444	49.6	4.89	448.42	9	cell organization and biogenesis	cytoplasm;cytoskeleton;cytosol;membrane;nucleus	catalytic activity;nucleotide binding;protein binding;structural molecule activity	Pf00091, Pf03953, Pf10644	22154	ENSMUSG00000001525.10	Tubb5	Phagosome; Gap junction
P25444	40S ribosomal protein S2 [OS=Mus musculus]	2.666	1.305	0.49	0.124133	0.790999	0.49042	60.4	160.9	78.8	6.029	8	2	3	2	293	31.2	10.24	5.55	2	cell organization and biogenesis;metabolic process;regulation of biological process;response to stimulus	membrane;nucleus;ribosome	protein binding;RNA binding;structural molecule activity	Pf00333, Pf03719	16898; 546298	ENSMUSG00000044533.15	Rps2; Rps2-ps13	Ribosome	Cytoplasmic Ribosomal Proteins
P03958	adenosine deaminase [OS=Mus musculus]	2.67	0.712	0.267	0.697991	0.907711	0.152195	68.5	182.8	48.8	6.724	8	2	3	2	352	40	5.72	9.43	2	cell differentiation;metabolic process;regulation of biological process;response to stimulus;transport	cell surface;cytoplasm;cytosol;membrane;organelle lumen;vacuole	catalytic activity;metal ion binding	Pf00962	11486	ENSMUSG00000017697.3	Ada	Primary immunodeficiency; Metabolic pathways; Purine metabolism	Purine metabolism
Q9ERL7	glia maturation factor gamma [OS=Mus musculus]	2.672	1.107	0.414	0.0212272	1	0.0417471	62.8	167.8	69.5	7.821	13	2	9	2	142	16.7	5.71	27.72	2	regulation of biological process		protein binding	Pf00241	63986	ENSMUSG00000060791.15	Gmfg
Q60631	Growth factor receptor-bound protein 2 [OS=Mus musculus]	2.676	1.453	0.543	0.0925782	0.396186	0.999754	58.5	156.5	85	19.753	21	4	15	4	217	25.2	6.32	50.02	4	cell differentiation;cell organization and biogenesis;cellular component movement;defense response;metabolic process;regulation of biological process;response to stimulus;transport	cytoplasm;cytosol;endosome;Golgi;membrane;nucleus	catalytic activity;protein binding;RNA binding	Pf00017, Pf00018, Pf07653, Pf14604	14784	ENSMUSG00000059923.13	Grb2	ErbB signaling pathway; FoxO signaling pathway; Acute myeloid leukemia; mTOR signaling pathway; T cell receptor signaling pathway; Phospholipase D signaling pathway; MAPK signaling pathway; MicroRNAs in cancer; Ras signaling pathway; Prolactin signaling pathway; Focal adhesion; Jak-STAT signaling pathway; Insulin signaling pathway; Endometrial cancer; Chemokine signaling pathway; Breast cancer; S…	EPO Receptor Signaling; Integrin-mediated Cell Adhesion; EGFR1 Signaling Pathway; Alpha6-Beta4 Integrin Signaling Pathway; Kit Receptor Signaling Pathway; IL-3 Signaling Pathway; ESC Pluripotency Pathways; Signaling of Hepatocyte Growth Factor Receptor; Chemokine signaling pathway; Focal Adhesion; ErbB signaling pathway; IL-9 Signaling Pathway; Estrogen signaling; MAPK signaling pathway; IL-2 Sig…
P01844	Ig lambda-2 chain C region [OS=Mus musculus]	2.69	1.349	0.501	0.00465263	0.377048	0.2362	59.5	160.2	80.3	24.059	62	4	72	4	104	11.2	6.27	299.79	4	cell organization and biogenesis;defense response;metabolic process;regulation of biological process;response to stimulus	membrane	protein binding	Pf07654, Pf08205, Pf13927	110786	ENSMUSG00000076937.3	Iglc2
P47757-4	Isoform 3 of F-actin-capping protein subunit beta [OS=Mus musculus]	2.709	0.548	0.202	6.44768e-06	0.0856408	6.70901e-09	70.5	190.9	38.6	49.094	43	11	69	11	301	33.7	6.43	182.27	11	cell organization and biogenesis;regulation of biological process	cytoplasm;cytoskeleton;membrane	protein binding	Pf01115	12345	ENSMUSG00000028745.18	Capzb
Q9DCD0	6-phosphogluconate dehydrogenase, decarboxylating [OS=Mus musculus]	2.709	1.094	0.404	7.33173e-10	0.274957	5.08305e-08	62.5	169.2	68.3	149.541	37	19	215	19	483	53.2	7.23	805.22	19	metabolic process	cytoplasm;nucleus	catalytic activity;nucleotide binding	Pf00393, Pf03446	110208	ENSMUSG00000028961.15	Pgd	Glutathione metabolism; Metabolic pathways; Pentose phosphate pathway; Carbon metabolism	Pentose Phosphate Pathway
P05064	fructose-bisphosphate aldolase A [OS=Mus musculus]	2.729	1.103	0.404	7.6901e-12	0.542285	6.96243e-11	62.1	169.4	68.5	187.777	62	24	279	24	364	39.3	8.09	971.55	24	cell organization and biogenesis;cellular homeostasis;metabolic process;regulation of biological process	cytoplasm;cytoskeleton;cytosol;membrane;mitochondrion;nucleus	catalytic activity;protein binding;RNA binding	Pf00274	11674	ENSMUSG00000030695.14	Aldoa	Metabolic pathways; Biosynthesis of amino acids; Glycolysis / Gluconeogenesis; Pentose phosphate pathway; HIF-1 signaling pathway; Carbon metabolism; Fructose and mannose metabolism	Glycolysis and Gluconeogenesis
P32037	Solute carrier family 2, facilitated glucose transporter member 3 [OS=Mus musculus]	2.733	1.046	0.383	0.123506	0.817876	0.0127093	62.8	171.6	65.6	5.402	5	2	8	2	493	53.4	4.98	21.44	2	transport	cytoplasm;membrane	protein binding;transporter activity	Pf00083, Pf07690, Pf13347	20527	ENSMUSG00000003153.10	Slc2a3		Glycolysis and Gluconeogenesis; Focal Adhesion-PI3K-Akt-mTOR-signaling pathway
P01872-1	Ig mu chain C region [OS=Mus musculus]	2.742	0.331	0.121	3.65984e-06	0.000906937	5.66581e-11	73.7	202	24.4	158.527	45	19	269	19	454	49.9	7.01	860.35	19	cell organization and biogenesis;defense response;metabolic process;regulation of biological process;response to stimulus;transport	cell surface;cytosol;extracellular;membrane	protein binding;receptor activity;signal transducer activity	Pf07654, Pf07679	16019		Ighm
P01864-1	Ig gamma-2A chain C region secreted form [OS=Mus musculus]	2.75	1.106	0.402	0.00734635	0.434746	6.51706e-05	61.8	169.9	68.3	214.394	20	9	629	9	335	36.6	8.22	2091.77	9	cell organization and biogenesis;defense response;metabolic process;regulation of biological process;response to stimulus;transport	endosome;extracellular	protein binding	Pf07654	380793		Ighg2a
Q62523	Zyxin [OS=Mus musculus]	2.757	1.097	0.398	0.056878	1	0.0528469	61.8	170.4	67.8	38.923	17	7	21	7	564	60.5	6.4	67.99	7	cell organization and biogenesis;regulation of biological process;response to stimulus	cytoplasm;cytoskeleton;cytosol;nucleus	metal ion binding;protein binding;RNA binding	Pf00412	22793	ENSMUSG00000029860.16	Zyx	Focal adhesion	Focal Adhesion; Integrin-mediated Cell Adhesion
Q9EP95	Resistin-like alpha [OS=Mus musculus]	2.767	4.648	1.68	0.00205978	4.72037e-05	0.067893	35.7	98.6	165.7	30.07	23	3	53	3	111	11.9	5.25	201.06	3	regulation of biological process	extracellular	protein binding	Pf06954	57262		Retnla
Q8C255	dipeptidase 2 [OS=Mus musculus]	2.824	0.189	0.067	0.0633038			74.8	211.1	14.1	4.016	4	1	1	1	478	52.6	7.08	3.41	1	metabolic process	membrane	catalytic activity;metal ion binding	Pf01244	319446	ENSMUSG00000053687.14	Dpep2
P01749	Ig heavy chain V region 3 [OS=Mus musculus]	2.833	0.704	0.248	0.287052	1	0.249644	66.1	187.3	46.5	6.336	8	2	22	1	117	13	7.87	51.91	2	cell organization and biogenesis;defense response;metabolic process;regulation of biological process;response to stimulus		protein binding	Pf07686	674018	ENSMUSG00000094087.1	Gm16900; Ighv1-61
Q91V41	Ras-related protein Rab-14 [OS=Mus musculus]	2.852	1.502	0.527	0.850756	0.798369	0.963461	56	159.8	84.1	11.865	16	4	15	3	215	23.9	6.21	43.88	4	cell organization and biogenesis;defense response;regulation of biological process;response to stimulus;transport	cytosol;endoplasmic reticulum;endosome;Golgi;membrane;vacuole	catalytic activity;nucleotide binding;protein binding	Pf00009, Pf00025, Pf00071, Pf04670, Pf08477	68365	ENSMUSG00000026878.16	Rab14	AMPK signaling pathway	Focal Adhesion-PI3K-Akt-mTOR-signaling pathway
P56959	RNA-binding protein FUS [OS=Mus musculus]	2.858	2.272	0.795	0.00189803	0.0537233	0.146283	48.9	139.9	111.2	7.172	3	2	2	2	518	52.6	9.36	6.55	2	regulation of biological process;response to stimulus	cytoplasm;nucleus	DNA binding;metal ion binding;protein binding;RNA binding	Pf00076, Pf00641, Pf13893, Pf14259	233908	ENSMUSG00000030795.18	Fus	Transcriptional misregulation in cancer	mRNA processing
P01592	Immunoglobulin J chain [OS=Mus musculus]	2.867	0.914	0.319	0.00422062	0.69505	0.0791287	62.7	179.9	57.4	32.383	18	2	254	2	159	18	4.89	863.12	2	defense response;regulation of biological process;response to stimulus	extracellular	DNA binding;protein binding	Pf15097	16069	ENSMUSG00000067149.6	Igj; Jchain
O70145	Neutrophil cytosol factor 2 [OS=Mus musculus]	2.904	1.565	0.539	0.136468	1	0.377797	54.9	159.3	85.8	23.468	14	7	19	7	525	59.4	6.61	49.9	7	metabolic process;regulation of biological process;response to stimulus;transport	cytoplasm;cytosol;membrane	catalytic activity;enzyme regulator activity;protein binding	Pf00018, Pf00515, Pf00564, Pf07653, Pf07719, Pf13181, Pf13414, Pf13424, Pf14604	17970	ENSMUSG00000026480.12	Ncf2	Leukocyte transendothelial migration; Osteoclast differentiation; Phagosome; Leishmaniasis	Microglia Pathogen Phagocytosis Pathway; TYROBP Causal Network
P01671	Ig kappa chain V-III region PC 7175 [OS=Mus musculus]	2.912	1.065	0.366	0.000834964	1	0.000339977	60.3	175.5	64.2	39.607	41	3	80	2	111	12	7.37	342.18	3				Pf00047, Pf07679, Pf07686
P52480-2	Isoform M1 of Pyruvate kinase PKM [OS=Mus musculus]	2.925	0.46	0.157	0.00484793	0.258974	1.6208e-05	68.4	200.1	31.5	260.545	53	27	476	1	531	57.9	7.14	1578.74	27	cell death;cell organization and biogenesis;metabolic process;response to stimulus	cytoplasm;cytosol;mitochondrion;nucleus	catalytic activity;metal ion binding;nucleotide binding;protein binding;RNA binding	Pf00224, Pf02887	18746	ENSMUSG00000032294.17	Pkm	Pyruvate metabolism; Type II diabetes mellitus; Metabolic pathways; Biosynthesis of amino acids; Purine metabolism; Glycolysis / Gluconeogenesis; Carbon metabolism; Central carbon metabolism in cancer; Glucagon signaling pathway; Viral carcinogenesis	Glycolysis and Gluconeogenesis; Purine metabolism
P01629	Ig kappa chain V-II region 2S1.3 [OS=Mus musculus]	2.929	0.865	0.295	0.00816188	1	0.0122504	62.6	183.3	54.1	8.56	35	2	9	2	112	12.2	7.94	28.75	2				Pf07679, Pf07686
P47811	Mitogen-activated protein kinase 14 [OS=Mus musculus]	2.936	0.346	0.118	0.00885109			70.1	205.7	24.2	13.605	19	3	5	3	360	41.3	5.88	21.72	3	cell death;cell differentiation;cell organization and biogenesis;metabolic process;regulation of biological process;response to stimulus	cytoplasm;cytosol;mitochondrion;nucleus	catalytic activity;nucleotide binding;protein binding;signal transducer activity	Pf00069, Pf01636, Pf07714	26416	ENSMUSG00000053436.14	Mapk14	FoxO signaling pathway; Leukocyte transendothelial migration; AGE-RAGE signaling pathway in diabetic complications; Chagas disease (American trypanosomiasis); T cell receptor signaling pathway; Retrograde endocannabinoid signaling; MAPK signaling pathway; Dopaminergic synapse; Progesterone-mediated oocyte maturation; Amyotrophic lateral sclerosis (ALS); Prolactin signaling pathway; TNF signaling …	IL-5 Signaling Pathway; Insulin Signaling; Parkinsons Disease Pathway; Estrogen signaling; MAPK signaling pathway; Oxidative Stress; IL-3 Signaling Pathway; MAPK Cascade; Toll Like Receptor signaling; MicroRNAs in Cardiomyocyte Hypertrophy; EGFR1 Signaling Pathway; IL-2 Signaling Pathway; IL-6 signaling Pathway; p38 MAPK Signaling Pathway
P43276	Histone H1.5 [OS=Mus musculus]	2.942	0.78	0.265	2.77273e-05	0.216831	8.91621e-08	63.5	186.9	49.5	72.947	36	13	179	9	223	22.6	10.92	496	13	cell organization and biogenesis	chromosome;nucleus	DNA binding;protein binding	Pf00538	56702	ENSMUSG00000058773.2	Hist1h1b
O55029	Coatomer subunit beta' [OS=Mus musculus]	2.944	0.584	0.199	0.00801658	0.742851	0.00207438	66.3	195	38.7	16.576	7	4	9	4	905	102.4	5.3	25.99	4	transport	cytoplasm;cytosol;Golgi;membrane	protein binding;structural molecule activity	Pf00400, Pf04053	50797	ENSMUSG00000032458.6	Copb2
Q61937	Nucleophosmin [OS=Mus musculus]	2.96	0.455	0.154	0.114364	0.619432	0.0078021	67.9	201.1	30.9	15.718	17	3	12	3	292	32.5	4.77	27.91	3	cell growth;cell organization and biogenesis;cellular homeostasis;metabolic process;regulation of biological process;response to stimulus;transport	cytoplasm;cytoskeleton;cytosol;membrane;nucleus	DNA binding;enzyme regulator activity;nucleotide binding;protein binding;RNA binding	Pf03066	18148	ENSMUSG00000057113.13	Npm1		mRNA processing
Q9WTI7-1	Unconventional myosin-Ic [OS=Mus musculus]	2.962	0.989	0.334	0.327706	0.922869	0.0977982	60.6	179.5	59.9	4.998	2	1	1	1	1063	121.9	9.35	3.78	1	cell organization and biogenesis;cellular component movement;regulation of biological process;response to stimulus;transport	cytoplasm;cytosol;membrane;nucleus	catalytic activity;motor activity;nucleotide binding;protein binding	Pf00063, Pf06017	17913	ENSMUSG00000017774.19	Myo1c		Insulin Signaling
Q8VBT6	Apolipoprotein B receptor [OS=Mus musculus]	2.968	1.25	0.421	3.74604e-08	0.740218	5.60493e-07	57.5	170.6	71.9	64.726	16	11	41	11	942	102.6	4.36	113.73	11	metabolic process;transport	membrane	receptor activity		171504	ENSMUSG00000042759.12	Apobr
P21107	Tropomyosin alpha-3 chain [OS=Mus musculus]	2.982	1.503	0.504	0.0111366	0.504065	0.0824926	54.7	163.1	82.2	61.526	33	13	248	2	285	33	4.72	566.06	13	cell organization and biogenesis	cytoplasm;cytoskeleton;cytosol	protein binding;structural molecule activity	Pf00261, Pf12718	59069		Tpm3	Hypertrophic cardiomyopathy (HCM); Dilated cardiomyopathy; Pathways in cancer; Cardiac muscle contraction; Thyroid cancer; Adrenergic signaling in cardiomyocytes	Striated Muscle Contraction
Q9Z204	Heterogeneous nuclear ribonucleoproteins C1/C2 [OS=Mus musculus]	2.992	1.426	0.477	0.246025	1	0.215059	55.4	165.7	79	23.776	15	5	16	5	313	34.4	5.05	46.84	5	cell differentiation;cell organization and biogenesis;metabolic process;regulation of biological process	cytoskeleton;cytosol;extracellular;membrane;nucleus;spliceosomal complex	DNA binding;enzyme regulator activity;protein binding;RNA binding	Pf00076, Pf13893, Pf14259	15381	ENSMUSG00000060373.14	Hnrnpc	Spliceosome	mRNA processing
Q8R460	Interleukin-36 gamma [OS=Mus musculus]	2.995	1.569	0.524	0.601572	1	0.985583	53.9	161.5	84.6	13.073	30	3	4	3	164	18.7	7.56	14.58	3	defense response;regulation of biological process;response to stimulus	extracellular	protein binding	Pf00340	215257		Il1f9
Q3TRM8	Hexokinase-3 [OS=Mus musculus]	2.997	1.153	0.385	0.0215885	1	0.0763801	58.3	174.6	67.2	48.254	15	11	31	11	922	100	5.94	91.31	11	cellular homeostasis;metabolic process;regulation of biological process	cytosol;mitochondrion	catalytic activity;nucleotide binding;protein binding	Pf00349, Pf03727	212032	ENSMUSG00000025877.14	Hk3	Neomycin, kanamycin and gentamicin biosynthesis; Type II diabetes mellitus; Carbohydrate digestion and absorption; Insulin signaling pathway; Metabolic pathways; Amino sugar and nucleotide sugar metabolism; Starch and sucrose metabolism; Glycolysis / Gluconeogenesis; HIF-1 signaling pathway; Carbon metabolism; Fructose and mannose metabolism; Galactose metabolism; Central carbon metabolism in can…	Glycolysis and Gluconeogenesis
P59279	Ras-related protein Rab-2B [OS=Mus musculus]	3.014	0.394	0.131	0.048177	0.190099	0.00418829	68.1	205.1	26.8	5.771	6	1	2	1	216	24.2	6.68	6.01	1	regulation of biological process;response to stimulus;transport	endoplasmic reticulum;Golgi;membrane	catalytic activity;nucleotide binding	Pf00025, Pf00071, Pf01926, Pf08477	76338	ENSMUSG00000022159.16	Rab2b
P26039	Talin-1 [OS=Mus musculus]	3.032	1.222	0.403	6.49352e-07	0.703627	1.56444e-05	57.1	173.1	69.8	325.704	29	53	228	53	2541	269.7	6.18	761.15	53	cell organization and biogenesis;regulation of biological process;response to stimulus	cell surface;cytoplasm;cytoskeleton;membrane	protein binding;structural molecule activity	Pf00373, Pf01608, Pf02174, Pf08913, Pf09141, Pf09379	21894	ENSMUSG00000028465.16	Tln1	Focal adhesion; Platelet activation; HTLV-I infection; Rap1 signaling pathway	Focal Adhesion; Primary Focal Segmental Glomerulosclerosis FSGS; Integrin-mediated Cell Adhesion	Phospho [S979]
Q03734	Serine protease inhibitor A3M [OS=Mus musculus]	3.046	2.084	0.684	3.87264e-09	0.00121896	0.000404635	48.9	149.1	102	329.911	61	26	1745	13	418	47	6.1	7182.31	26	regulation of biological process;response to stimulus	extracellular	enzyme regulator activity	Pf00079	20717	ENSMUSG00000079012.11	Serpina3m
Q9QWK4	CD5 antigen-like [OS=Mus musculus]	3.054	0.565	0.185	0.000656233	0.199912	1.4221e-06	64.9	198.3	36.7	55.673	35	13	68	13	352	38.8	5.16	199.96	13	cell death;defense response;response to stimulus;transport	cytoplasm;extracellular;membrane	receptor activity	Pf00530, Pf15494	11801	ENSMUSG00000015854.7	Cd5l
P43277	Histone H1.3 [OS=Mus musculus]	3.091	1.18	0.382	0.00427941	1	0.00671259	56.9	175.9	67.2	124.507	44	16	230	1	221	22.1	11.03	679.69	16	cell organization and biogenesis;metabolic process;regulation of biological process	chromosome;nucleus	DNA binding;protein binding;RNA binding	Pf00538	14957	ENSMUSG00000052565.6	Hist1h1d
P01898	H-2 class I histocompatibility antigen, Q10 alpha chain [OS=Mus musculus]	3.092	0.297	0.096	0.0956889	0.0244939	1.33972e-05	68.3	211.3	20.3	25.662	14	4	27	3	325	37.2	5.25	82.62	4		cell surface;endoplasmic reticulum;Golgi;membrane	protein binding;RNA binding	Pf00129, Pf07654, Pf08205	15007	ENSMUSG00000067235.14	H2-Q10	Endocytosis; Herpes simplex infection; Allograft rejection; Epstein-Barr virus infection; Cell adhesion molecules (CAMs); HTLV-I infection; Phagosome; Graft-versus-host disease; Viral myocarditis; Antigen processing and presentation; Type I diabetes mellitus; Autoimmune thyroid disease; Viral carcinogenesis	Proteasome Degradation
Q3UZ39-1	Leucine-rich repeat flightless-interacting protein 1 [OS=Mus musculus]	3.097	0.119	0.038	0.0413706	0.0515692	8.15222e-05	71.2	220.4	8.4	23.262	9	5	12	5	729	79.2	4.82	36.9	5	metabolic process;regulation of biological process	cytoplasm;cytosol;membrane;nucleus	DNA binding;protein binding	Pf09738	16978	ENSMUSG00000026305.15	Lrrfip1
Q07076	Annexin A7 [OS=Mus musculus]	3.111	1.899	0.61	0.0545596			49.9	155.3	94.8	7.275	5	2	3	2	463	49.9	6.18	8.01	2	cell differentiation;cell organization and biogenesis;cell proliferation;cellular homeostasis;metabolic process;regulation of biological process;response to stimulus	cytosol;membrane;nucleus	metal ion binding;protein binding;RNA binding	Pf00191	11750	ENSMUSG00000021814.16	Anxa7
Q9Z1N5	spliceosome RNA helicase DDX39B [OS=Mus musculus]	3.116	1.929	0.619	1.69072e-05	0.00256372	0.512282	49.6	154.7	95.7	12.689	3	1	5	1	428	49	5.67	17.36	1	cell organization and biogenesis;metabolic process;regulation of biological process;response to stimulus;transport	cytoplasm;nucleus;spliceosomal complex	catalytic activity;nucleotide binding;protein binding;RNA binding	Pf00270, Pf00271, Pf14617	53817	ENSMUSG00000019432.15	Ddx39b	mRNA surveillance pathway; Spliceosome; Influenza A; RNA transport	mRNA processing
P14426	H-2 class I histocompatibility antigen, D-K alpha chain [OS=Mus musculus]	3.176	1.336	0.421	0.00216556	0.757794	0.0225086	54.4	172.9	72.7	17.016	6	2	21	1	362	40.6	5.47	85.89	2	regulation of biological process;response to stimulus	cell surface;endoplasmic reticulum;Golgi;membrane	protein binding;RNA binding	Pf00129, Pf06623, Pf07654, Pf08205	14964		H2-D1
Q61703	Inter-alpha-trypsin inhibitor heavy chain H2 [OS=Mus musculus]	3.183	0.783	0.246	2.68091e-10	0.133352	2.6236e-12	60.4	192.3	47.3	183.905	30	23	248	23	946	105.9	7.27	762.18	23	metabolic process;regulation of biological process	extracellular	enzyme regulator activity	Pf00092, Pf06668, Pf08487, Pf10138, Pf13519, Pf13768	16425		Itih2
Q9WV32	Actin-related protein 2/3 complex subunit 1B [OS=Mus musculus]	3.195	1.124	0.352	1.84974e-07	0.954471	1.1632e-06	56.4	180.2	63.4	47.841	29	9	42	9	372	41	8.35	125.9	9	cell organization and biogenesis;regulation of biological process;response to stimulus	cytoplasm;cytoskeleton	protein binding;structural molecule activity	Pf00400	11867	ENSMUSG00000029622.16	Arpc1b	Endocytosis; Regulation of actin cytoskeleton; Salmonella infection; Fc gamma R-mediated phagocytosis; Bacterial invasion of epithelial cells	Microglia Pathogen Phagocytosis Pathway
Q9Z0M6-1	CD97 antigen [OS=Mus musculus]	3.199	1.189	0.372	0.00909521	1	0.0285547	55.7	178.1	66.2	11.464	4	3	7	3	818	90.4	7.39	24.63	3	regulation of biological process;response to stimulus;transport	cell surface;membrane	catalytic activity;metal ion binding;receptor activity;signal transducer activity;transporter activity	Pf00001, Pf00002, Pf01757, Pf01825, Pf02652, Pf06247, Pf07645, Pf12730, Pf12947	26364		Cd97; Adgre5		GPCRs, Other; GPCRs, Class B Secretin-like
Q78ZA7	Nucleosome assembly protein 1-like 4 [OS=Mus musculus]	3.201	0.997	0.311	0.23149	1	0.308765	57.7	184.7	57.5	22.351	14	4	11	4	375	42.7	4.67	37.25	4	cell organization and biogenesis	cytoplasm;nucleus	protein binding;RNA binding	Pf00956	17955	ENSMUSG00000059119.9	Nap1l4
Q8BK67	Protein RCC2 [OS=Mus musculus]	3.217	1.522	0.473	0.0222869	0.547784	0.402807	52.3	168.2	79.6	13.397	8	3	6	3	520	55.9	8.72	19.24	3	cell division;cell organization and biogenesis;regulation of biological process;response to stimulus	chromosome;cytoplasm;cytoskeleton;membrane;nucleus	protein binding;RNA binding	Pf00415, Pf13540	108911	ENSMUSG00000040945.13	Rcc2
P17515	C-X-C motif chemokine 10 [OS=Mus musculus]	3.239	0.838	0.259	0.0549242	1	0.0243864	59.1	191.4	49.5	6.01	20	2	5	2	98	10.8	9.82	12.34	2	cellular component movement;defense response;regulation of biological process;response to stimulus	extracellular	protein binding	Pf00048	15945	ENSMUSG00000034855.13	Cxcl10	TNF signaling pathway; Chemokine signaling pathway; RIG-I-like receptor signaling pathway; Toll-like receptor signaling pathway; Influenza A; Cytosolic DNA-sensing pathway; Cytokine-cytokine receptor interaction	Spinal Cord Injury; Type II interferon signaling (IFNG); Chemokine signaling pathway
Q9JKR6	Hypoxia up-regulated protein 1 [OS=Mus musculus]	3.239	0.863	0.266	0.0558018	1	0.0458932	58.8	190.5	50.8	5.484	3	2	2	2	999	111.1	5.19	3.27	2	regulation of biological process;response to stimulus;transport	endoplasmic reticulum;extracellular;membrane;organelle lumen	nucleotide binding	Pf00012	12282	ENSMUSG00000032115.14	Hyou1	Protein processing in endoplasmic reticulum
P26369	Splicing factor U2AF 65 kDa subunit [OS=Mus musculus]	3.27	1.129	0.345	0.00520007	0.535905	0.00108484	55.6	181.7	62.7	8.322	5	1	3	1	475	53.5	9.09	12.83	1	metabolic process;regulation of biological process	nucleus;spliceosomal complex	protein binding;RNA binding	Pf00076, Pf13893, Pf14259	22185	ENSMUSG00000030435.16	U2af2	Spliceosome	mRNA processing
P68368	Tubulin alpha-4A chain [OS=Mus musculus]	3.3	0.885	0.268	2.44793e-06	1	7.9024e-07	57.9	190.9	51.2	62.271	27	7	64	2	448	49.9	5.06	218.9	7	cell organization and biogenesis	cytoplasm;cytoskeleton	catalytic activity;nucleotide binding;protein binding;structural molecule activity	Pf00091, Pf03953	22145	ENSMUSG00000026202.13	Tuba4a	Phagosome; Gap junction; Apoptosis
Q9Z0E6	Guanylate-binding protein 2 [OS=Mus musculus]	3.304	1.527	0.462	0.352306	0.924423	0.791333	51.5	170	78.6	17.144	7	4	11	4	589	66.7	5.71	25.69	4	defense response;response to stimulus	cytoplasm;cytoskeleton;cytosol;Golgi;membrane	catalytic activity;nucleotide binding	Pf02263, Pf02841, Pf05879	14469	ENSMUSG00000028270.12	Gbp2	NOD-like receptor signaling pathway
P23198	chromobox protein homolog 3 [OS=Mus musculus]	3.305	2.042	0.618	0.00167366	0.312661	0.152205	47.3	156.2	96.5	29.772	22	3	13	3	183	20.8	5.22	43.03	3	cell organization and biogenesis;metabolic process;regulation of biological process	chromosome;nucleus	DNA binding;protein binding	Pf00385, Pf01393	12417		Cbx3		Exercise-induced Circadian Regulation; Exercise-induced Circadian Regulation
P01631	Ig kappa chain V-II region 26-10 [OS=Mus musculus]	3.349	0.816	0.244	2.74225e-11	0.472079	1.46616e-12	58.1	194.5	47.4	52.838	42	5	110	5	113	12.3	8.88	348.17	5			metal ion binding	Pf07686	16098		Igkv1-117
Q61171	Peroxiredoxin-2 [OS=Mus musculus]	3.373	1.128	0.334	0.0032235	1	0.00133317	54.5	183.9	61.5	52.502	36	7	111	7	198	21.8	5.41	377.81	7	cell proliferation;cellular homeostasis;metabolic process;regulation of biological process;response to stimulus	cytoplasm;cytosol;mitochondrion	antioxidant activity;catalytic activity;protein binding	Pf00578, Pf08534, Pf10417	21672	ENSMUSG00000005161.15	Prdx2
Q9Z0P5	Twinfilin-2 [OS=Mus musculus]	3.375	1.076	0.319	0.0138726	1	0.0247576	55	185.8	59.2	23.862	22	5	11	5	349	39.4	6.8	31.7	5	cell organization and biogenesis;development;regulation of biological process;response to stimulus	cytoplasm;cytoskeleton	nucleotide binding;protein binding;RNA binding	Pf00241	23999	ENSMUSG00000023277.12	Twf2
Q61166	Microtubule-associated protein RP/EB family member 1 [OS=Mus musculus]	3.377	1.325	0.392	0.00344529	0.651079	0.0768466	52.6	177.7	69.7	14.774	17	3	7	3	268	30	5.22	28.33	3	cell division;regulation of biological process	cytoplasm;cytoskeleton;Golgi	protein binding;RNA binding	Pf00307, Pf03271	13589	ENSMUSG00000027479.14	Mapre1
Q62422	osteoclast-stimulating factor 1 [OS=Mus musculus]	3.378	1.999	0.592	0.00139522	0.144561	0.322476	47	158.9	94	26.961	33	5	12	5	215	23.8	5.68	32.49	5		cytoplasm;extracellular	protein binding	Pf00018, Pf00023, Pf07653, Pf12796, Pf13637, Pf13857, Pf14604	20409	ENSMUSG00000024725.12	Ostf1			Phospho [S203; S214]
Q9QZQ8-1	Core histone macro-H2A.1 [OS=Mus musculus]	3.383	1.164	0.344	1.1806e-06	0.922035	1.0456e-05	54.1	183	62.9	38.566	27	8	115	8	372	39.7	9.8	347.89	8	cell organization and biogenesis;regulation of biological process	chromosome;nucleus	DNA binding;enzyme regulator activity;protein binding	Pf00125, Pf01661	26914	ENSMUSG00000015937.14	H2afy	Alcoholism; Systemic lupus erythematosus
P49312-1	Heterogeneous nuclear ribonucleoprotein A1 [OS=Mus musculus]	3.406	1.934	0.568	0.00830947	0.438485	0.216807	47.3	161.2	91.5	6.709	7	1	4	1	320	34.2	9.23	18.76	1	metabolic process;transport	cytoplasm;nucleus;spliceosomal complex	DNA binding;RNA binding	Pf00076, Pf13893, Pf14259	15382	ENSMUSG00000046434.15	Hnrnpa1	Spliceosome	mRNA processing
P01787	Ig heavy chain V regions TEPC 15/S107/HPCM1/HPCM2/HPCM3 [OS=Mus musculus]	3.458	0.423	0.122	0.0552382	0.251291	0.00032315	61.5	212.5	26	28.556	33	4	19	4	123	13.8	6.62	54.5	4				Pf07686	16065		Igh-VS107
P17225	Polypyrimidine tract-binding protein 1 [OS=Mus musculus]	3.478	1.039	0.299	0.302098	0.956712	0.690828	54.4	189.1	56.5	3.988	2	1	3	1	527	56.4	8.34	8.76	1	metabolic process;regulation of biological process	cytoplasm;membrane;nucleus	catalytic activity;DNA binding;protein binding;RNA binding	Pf00076, Pf13893, Pf14259	19205		Ptbp1		mRNA processing
O35350	Calpain-1 catalytic subunit [OS=Mus musculus]	3.487	0.608	0.174	4.4506e-08	0.00562861	8.75964e-12	58.9	205.3	35.8	65.316	21	12	53	11	713	82.1	5.87	162.6	12	metabolic process;regulation of biological process	cytoplasm;cytosol;membrane;mitochondrion;vacuole	catalytic activity;metal ion binding;protein binding	Pf00648, Pf01067, Pf13833	12333	ENSMUSG00000024942.16	Capn1	Alzheimer's disease; Protein processing in endoplasmic reticulum; Apoptosis	Focal Adhesion; Integrin-mediated Cell Adhesion; Alzheimers Disease; IL-1 Signaling Pathway
Q9CPW4	Actin-related protein 2/3 complex subunit 5 [OS=Mus musculus]	3.499	1.596	0.456	4.19361e-05	0.330319	0.00556377	49.2	172.2	78.6	30.829	58	6	27	6	151	16.3	5.67	83.67	6	cell organization and biogenesis;cellular component movement;regulation of biological process	cytoplasm;cytoskeleton;endosome	protein binding;structural molecule activity	Pf04699	67771	ENSMUSG00000008475.13	Arpc5	Endocytosis; Regulation of actin cytoskeleton; Salmonella infection; Fc gamma R-mediated phagocytosis; Bacterial invasion of epithelial cells	Regulation of Actin Cytoskeleton
Q99JY9	actin-related protein 3 [OS=Mus musculus]	3.513	1.015	0.289	1.22157e-07	1	3.3399e-08	54.3	190.6	55.1	118.608	50	18	157	18	418	47.3	5.88	533.03	18	cell differentiation;cell division;cell organization and biogenesis;cellular component movement;regulation of biological process;response to stimulus	cytoplasm;cytoskeleton;membrane	nucleotide binding;protein binding;structural molecule activity	Pf00022	74117	ENSMUSG00000026341.16	Actr3
P62996-1	transformer-2 protein homolog beta [OS=Mus musculus]	3.513	1.831	0.521	0.582173	0.602736	0.978289	47.3	166.1	86.6	6.984	5	1	4	1	288	33.6	11.25	12.58	1	cell organization and biogenesis;cellular homeostasis;metabolic process;regulation of biological process;response to stimulus	membrane;nucleus;spliceosomal complex	protein binding;RNA binding	Pf00076, Pf08777, Pf13893, Pf14259	20462	ENSMUSG00000022858.15	Tra2b	Spliceosome	mRNA processing
P82198	Transforming growth factor-beta-induced protein ig-h3 [OS=Mus musculus]	3.53	0.736	0.209	5.63633e-08	0.0829055	1.17879e-10	57	201.1	41.9	107.14	31	15	92	15	683	74.6	7.06	318.54	15	cell differentiation;cell organization and biogenesis;cell proliferation	extracellular	protein binding	Pf02469, Pf07546	21810	ENSMUSG00000035493.9	Tgfbi
P97290	Plasma protease C1 inhibitor [OS=Mus musculus]	3.552	0.671	0.189	5.10233e-13	0.00186424	2.89928e-13	57.4	204	38.6	142.639	45	17	268	17	504	55.5	6.29	777.54	17	coagulation;defense response;metabolic process;regulation of biological process;response to stimulus	extracellular	enzyme regulator activity;protein binding	Pf00079, Pf04652	12258	ENSMUSG00000023224.12	Serping1	Complement and coagulation cascades; Pertussis	Complement and Coagulation Cascades
P14069	protein S100-A6 [OS=Mus musculus]	3.594	1.914	0.533	8.34894e-06	0.00616452	0.186667	46.1	165.7	88.2	9.683	26	4	56	4	89	10	5.48	164.6	4	transport	cytoplasm;cytosol;extracellular;membrane;nucleus	metal ion binding;protein binding;transporter activity	Pf01023	20200	ENSMUSG00000001025.8	S100a6		Prostaglandin Synthesis and Regulation
Q61702	Inter-alpha-trypsin inhibitor heavy chain H1 [OS=Mus musculus]	3.63	1.008	0.278	1.39757e-10	1	1.9708e-10	53.2	193.2	53.6	156.391	23	19	178	19	907	101	6.96	607.9	19	metabolic process;regulation of biological process	extracellular	enzyme regulator activity	Pf00092, Pf06668, Pf08487, Pf13519, Pf13768	16424	ENSMUSG00000006529.14	Itih1
P11672	Neutrophil gelatinase-associated lipocalin [OS=Mus musculus]	3.633	1.567	0.431	3.76622e-06	0.0301521	0.0207594	48.4	175.8	75.8	114.023	51	13	314	13	200	22.9	8.81	858.03	13	cell communication;cell death;cell organization and biogenesis;defense response;regulation of biological process;response to stimulus;transport	cytosol;extracellular	metal ion binding;protein binding;transporter activity	Pf00061	16819	ENSMUSG00000026822.14	Lcn2
P08226	Apolipoprotein E [OS=Mus musculus]	3.641	0.274	0.075	0.00194043	0.000688507	5.1511e-09	61	222.2	16.7	31.105	29	8	44	8	311	35.8	5.68	148.59	8	cell organization and biogenesis;cellular homeostasis;metabolic process;regulation of biological process;response to stimulus;transport	cell surface;cytoplasm;cytosol;endoplasmic reticulum;endosome;extracellular;Golgi;membrane;nucleus;vacuole	antioxidant activity;catalytic activity;enzyme regulator activity;metal ion binding;protein binding;transporter activity	Pf01442, Pf02720	11816	ENSMUSG00000002985.16	Apoe	Alzheimer's disease	ApoE and miR-146 in inflammation and atherosclerosis; Statin Pathway; Alzheimers Disease
P13595	Neural cell adhesion molecule 1 [OS=Mus musculus]	3.645	1.499	0.411	0.274592	0.408069	0.976953	48.8	178	73.2	11.479	3	2	4	2	1115	119.4	4.83	15.06	2	cell organization and biogenesis;regulation of biological process;response to stimulus	cell surface;cytosol;membrane	protein binding	Pf00041, Pf00047, Pf07654, Pf07679, Pf08205, Pf13895, Pf13927	17967		Ncam1	Cell adhesion molecules (CAMs); Prion diseases
P62962	profilin-1 [OS=Mus musculus]	3.646	0.77	0.211	0.00315335	1	0.000629457	55.4	202	42.6	66.457	56	7	61	7	140	14.9	8.28	200.64	7	cell organization and biogenesis;regulation of biological process;response to stimulus	cytoplasm;cytoskeleton;cytosol;extracellular;membrane;nucleus	enzyme regulator activity;nucleotide binding;protein binding;RNA binding	Pf00235	18643	ENSMUSG00000018293.4	Pfn1	Regulation of actin cytoskeleton; Salmonella infection; Rap1 signaling pathway	G13 Signaling Pathway; Regulation of Actin Cytoskeleton
P84228	histone H3.2 [OS=Mus musculus]	3.652	1.955	0.535	0.00849287	0.783867	0.215059	45.4	165.8	88.8	29.447	48	6	251	1	136	15.4	11.27	611.43	6	cell organization and biogenesis;regulation of biological process	chromosome;membrane;nucleus	DNA binding;protein binding	Pf00125	319149; 260423; 15077; 319154; 97114; 319148; 319151; 319150	ENSMUSG00000081058.5; ENSMUSG00000093769.4; ENSMUSG00000074403.2; ENSMUSG00000100210.1; ENSMUSG00000069273.2; ENSMUSG00000099583.1; ENSMUSG00000069310.3; ENSMUSG00000069267.2	Hist1h3d; Hist1h3f; Hist2h3c1; Hist2h3b; Hist2h3c2; Hist1h3c; Hist1h3e; Hist1h3b	Transcriptional misregulation in cancer; Alcoholism; Systemic lupus erythematosus
Q9DBB9	Carboxypeptidase n subunit 2 [OS=Mus musculus]	3.66	0.924	0.253	0.000104194	0.906178	7.88464e-06	53.7	196.6	49.7	29.56	13	6	221	6	547	60.4	5.88	532.54	6		extracellular	protein binding	Pf12799, Pf13306, Pf13855	71756	ENSMUSG00000023176.8	Cpn2
Q06890	Clusterin [OS=Mus musculus]	3.698	0.622	0.168	1.55023e-07	0.00574479	2.43486e-11	56.4	208.5	35.1	196.346	41	20	361	20	448	51.6	5.67	1137.69	20	cell organization and biogenesis;cell proliferation;metabolic process;regulation of biological process;response to stimulus;transport	cell surface;cytoplasm;cytosol;endoplasmic reticulum;extracellular;membrane;mitochondrion;nucleus	catalytic activity;protein binding	Pf01093	12759	ENSMUSG00000022037.14	Clu	Complement and coagulation cascades
P06728	Apolipoprotein A-IV [OS=Mus musculus]	3.72	0.49	0.132	4.22102e-13	1.02587e-09	2.89928e-13	57.6	214.2	28.2	325.123	77	32	919	32	395	45	5.47	2860.76	32	cell organization and biogenesis;defense response;metabolic process;regulation of biological process;response to stimulus;transport	cell surface;cytosol;extracellular	antioxidant activity;catalytic activity;enzyme regulator activity;metal ion binding;protein binding;transporter activity	Pf01442, Pf07902	11808	ENSMUSG00000032080.6	Apoa4	Vitamin digestion and absorption; Fat digestion and absorption	Statin Pathway
P84096	Rho-related GTP-binding protein RhoG [OS=Mus musculus]	3.738	1.454	0.389	8.30255e-07	0.103762	0.000820718	48.4	181.1	70.5	32.645	35	7	46	7	191	21.3	8.12	175	7	cell organization and biogenesis;cellular component movement;regulation of biological process;response to stimulus	membrane	catalytic activity;nucleotide binding;protein binding	Pf00025, Pf00071, Pf04670, Pf08477	56212	ENSMUSG00000073982.11	Rhog	Salmonella infection; Bacterial invasion of epithelial cells
Q00612	Glucose-6-phosphate 1-dehydrogenase X [OS=Mus musculus]	3.739	0.898	0.24	1.979e-09	1	7.60821e-10	53.2	199	47.8	112.999	38	20	109	20	515	59.2	6.49	279.99	20	metabolic process;regulation of biological process;response to stimulus	cytoplasm;cytosol;membrane;nucleus	catalytic activity;nucleotide binding;protein binding	Pf00479, Pf02781	14381	ENSMUSG00000031400.10	G6pdx	Glutathione metabolism; Metabolic pathways; Pentose phosphate pathway; Carbon metabolism; Central carbon metabolism in cancer	Glutathione and one carbon metabolism; Pentose Phosphate Pathway; Glutathione metabolism
Q91WP6	Serine protease inhibitor A3N [OS=Mus musculus]	3.742	5.623	1.503	3.55881e-08	4.3909e-09	0.0383839	28.9	108.3	162.8	254.688	50	24	1318	20	418	46.7	5.82	4004.21	24	defense response;regulation of biological process;response to stimulus	extracellular	enzyme regulator activity	Pf00079	20716		Serpina3n
P40142	Transketolase [OS=Mus musculus]	3.744	1.201	0.321	2.49975e-10	0.459106	5.80576e-09	50.5	188.9	60.6	262.738	50	29	286	29	623	67.6	7.5	981.79	29	metabolic process;regulation of biological process	membrane	catalytic activity;metal ion binding;protein binding	Pf00456, Pf00676, Pf02779, Pf02780	21881	ENSMUSG00000021957.6	Tkt	Metabolic pathways; Biosynthesis of amino acids; Pentose phosphate pathway; Carbon metabolism	Pentose Phosphate Pathway
Q9CQR6	Serine/threonine-protein phosphatase 6 catalytic subunit [OS=Mus musculus]	3.753	1.893	0.505	0.000982362	0.113392	0.0194831	45.1	169.4	85.5	7.505	9	2	2	2	305	35.1	5.69	7.38	2	metabolic process	cytoplasm;cytosol	catalytic activity;metal ion binding	Pf00149	67857	ENSMUSG00000026753.5	Ppp6c
Q61074	Protein phosphatase 1G [OS=Mus musculus]	3.753	1.659	0.442	0.0610497	0.909499	0.249612	46.8	175.6	77.6	3.558	2	1	1	1	542	58.7	4.39	3.08	1	metabolic process;regulation of biological process	membrane;nucleus	catalytic activity;metal ion binding;protein binding	Pf00481	14208	ENSMUSG00000029147.10	Ppm1g		mRNA processing
P15327	Bisphosphoglycerate mutase [OS=Mus musculus]	3.766	1.311	0.348	0.000512899	0.813294	0.00722789	49.4	185.9	64.7	25.086	26	6	25	6	259	30	7.06	74.01	6	metabolic process;regulation of biological process	cytosol	catalytic activity	Pf00300	12183	ENSMUSG00000038871.5	Bpgm	Metabolic pathways; Glycine, serine and threonine metabolism; Glycolysis / Gluconeogenesis
Q9ET01	Glycogen phosphorylase, liver form [OS=Mus musculus]	3.778	0.769	0.204	9.4104e-13	0.453497	2.9869e-13	54.1	204.3	41.6	255.996	47	35	293	30	850	97.4	7.09	928.12	35	cell death;metabolic process	cytoplasm	catalytic activity;nucleotide binding;protein binding	Pf00343	110095	ENSMUSG00000021069.16	Pygl	Insulin signaling pathway; Metabolic pathways; Insulin resistance; Starch and sucrose metabolism; Glucagon signaling pathway	Glycogen Metabolism
P01665	Ig kappa chain V-III region PC 7043 [OS=Mus musculus]	3.806	0.952	0.25	0.0552382	1	0.067893	52.1	198.3	49.6	32.364	39	2	75	1	111	12	4.61	354.83	2				Pf00047, Pf07679, Pf07686	626347		Igkv3-4
Q9JHK5	pleckstrin [OS=Mus musculus]	3.818	1.271	0.333	0.0919942	0.922869	0.415099	49.3	188.1	62.6	12.289	11	2	3	2	350	39.9	8.34	11.38	2	cell differentiation;cell organization and biogenesis;metabolic process;regulation of biological process;response to stimulus;transport	cytoplasm;membrane	protein binding	Pf00169, Pf00610, Pf15406, Pf15410, Pf15413	56193	ENSMUSG00000020120.15	Plek		Serotonin and anxiety-related events; Serotonin and anxiety; TYROBP Causal Network
P62960	Nuclease-sensitive element-binding protein 1 [OS=Mus musculus]	3.819	1.395	0.365	4.57475e-06	0.968716	3.01235e-05	48.3	184.4	67.4	10.675	13	2	38	2	322	35.7	9.88	122.34	2	metabolic process;regulation of biological process	cytoplasm;cytosol;extracellular;membrane;nucleus;spliceosomal complex	DNA binding;protein binding;RNA binding	Pf00313	22608	ENSMUSG00000028639.14	Ybx1		SIDS Susceptibility Pathways; mRNA processing; IL-2 Signaling Pathway
Q9CVB6	Actin-related protein 2/3 complex subunit 2 [OS=Mus musculus]	3.826	0.693	0.181	2.68091e-10	0.130628	2.60507e-12	54.4	208	37.6	54.489	35	11	70	11	300	34.3	7.36	196.34	11	cell organization and biogenesis;regulation of biological process;response to stimulus	cell surface;cytoplasm;cytoskeleton;endosome;membrane	protein binding;structural molecule activity	Pf04045	76709	ENSMUSG00000006304.14	Arpc2	Endocytosis; Regulation of actin cytoskeleton; Salmonella infection; Fc gamma R-mediated phagocytosis; Bacterial invasion of epithelial cells
Q8K0E8	Fibrinogen beta chain [OS=Mus musculus]	3.827	0.91	0.238	1.59734e-12	0.560272	3.3228e-13	52.3	200.1	47.6	341.382	65	33	511	33	481	54.7	7.08	1533.54	33	cell organization and biogenesis;coagulation;defense response;metabolic process;regulation of biological process;response to stimulus	cell surface;cytoplasm;extracellular	protein binding;structural molecule activity	Pf00147, Pf01920, Pf08702	110135	ENSMUSG00000033831.5	Fgb	Platelet activation; Complement and coagulation cascades	Complement and Coagulation Cascades; Blood Clotting Cascade
P41245	Matrix metalloproteinase-9 [OS=Mus musculus]	3.829	1.259	0.329	0.000543949	0.797968	0.00835531	49.3	188.7	62	43.949	17	8	29	8	730	80.5	6.09	104.18	8	cell communication;cell differentiation;cell organization and biogenesis;cellular component movement;metabolic process;regulation of biological process;response to stimulus	extracellular	catalytic activity;metal ion binding;protein binding	Pf00040, Pf00045, Pf00413, Pf01471	17395	ENSMUSG00000017737.2	Mmp9	Leukocyte transendothelial migration; MicroRNAs in cancer; TNF signaling pathway; Hepatitis B; Transcriptional misregulation in cancer; Proteoglycans in cancer; Pathways in cancer; Estrogen signaling pathway; Endocrine resistance; Bladder cancer	Endochondral Ossification; IL-3 Signaling Pathway; Spinal Cord Injury; Matrix Metalloproteinases; Lung fibrosis
P28665	Murinoglobulin-1 [OS=Mus musculus]	3.831	1.203	0.314	7.12696e-07	0.922035	7.71509e-08	49.7	190.5	59.8	696.651	52	60	1557	38	1476	165.2	6.42	5837.4	60	regulation of biological process	extracellular	enzyme regulator activity	Pf00207, Pf01835, Pf07677, Pf07678, Pf07703, Pf10569, Pf11974, Pf13249	17836	ENSMUSG00000059908.9	Mug1
Q571I9	Aldehyde dehydrogenase family 16 member A1 [OS=Mus musculus]	3.858	0.405	0.105	0.0182813	0.0991108	0.00138331	57	219.9	23.1	4.733	1	1	1	1	802	84.7	6.32	3.51	1	metabolic process	membrane	catalytic activity	Pf00171, Pf07368	69748		Aldh16a1
Q8VCM7	Fibrinogen gamma chain [OS=Mus musculus]	3.865	0.653	0.169	4.71012e-09	0.0462098	8.26574e-12	54.4	210.2	35.5	165.481	51	21	286	21	436	49.4	5.86	919.78	21	cell organization and biogenesis;coagulation;defense response;metabolic process;regulation of biological process;response to stimulus;transport	cell surface;cytoplasm;extracellular	metal ion binding;protein binding;structural molecule activity	Pf00147, Pf08702	99571	ENSMUSG00000033860.13	Fgg	Staphylococcus aureus infection; Platelet activation; Complement and coagulation cascades	Blood Clotting Cascade
P01751	Ig heavy chain V region B1-8/186-2 [OS=Mus musculus]	3.92	0.586	0.15	0.364769	0.968716	0.0824926	54.5	213.6	31.9	29.085	37	4	27	4	139	15.4	8.79	78.31	4	cell organization and biogenesis;defense response;metabolic process;regulation of biological process;response to stimulus		protein binding	Pf07686	619916		Ighv1-72
Q99KQ4	nicotinamide phosphoribosyltransferase [OS=Mus musculus]	3.949	1.49	0.377	0.00222747	0.85509	0.0242656	46.6	184	69.4	36.751	22	7	22	7	491	55.4	7.15	66.36	7	metabolic process;regulation of biological process;response to stimulus	cytoplasm;cytosol;extracellular;nucleus	catalytic activity;protein binding	Pf04095	59027	ENSMUSG00000020572.8	Nampt	NOD-like receptor signaling pathway; Metabolic pathways; Nicotinate and nicotinamide metabolism	Adipogenesis genes
P40124	adenylyl cyclase-associated protein 1 [OS=Mus musculus]	3.981	1.015	0.255	1.13709e-12	1	6.98963e-13	50	199.2	50.8	220.148	45	23	320	23	474	51.5	7.52	1121.67	23	cell organization and biogenesis;cellular component movement;regulation of biological process;response to stimulus;transport	cytoplasm;cytoskeleton;cytosol;extracellular;membrane	protein binding	Pf01213, Pf07986, Pf08603	12331	ENSMUSG00000028656.14	Cap1		Insulin Signaling
P01642	Ig kappa chain V-V region L7 [OS=Mus musculus]	4.01	0.371	0.093	0.234969	0.223693	0.00952754	55.7	223.6	20.7	8.491	10	1	12	1	115	12.6	5.94	43.81	1	response to stimulus			Pf00047, Pf07679, Pf07686	619846; 434037	ENSMUSG00000076563.2	Igkv5-48; Igkv12-47
P51910	apolipoprotein D [OS=Mus musculus]	4.071	1.436	0.353	0.000154818	0.505646	0.0118588	46.1	187.7	66.2	27.12	28	4	28	4	189	21.5	4.91	77.87	4	cell organization and biogenesis;metabolic process;regulation of biological process;response to stimulus;transport	cytoplasm;endoplasmic reticulum;extracellular;ribosome	transporter activity	Pf00061, Pf03973, Pf08212	11815	ENSMUSG00000022548.14	Apod
O88593	peptidoglycan recognition protein 1 [OS=Mus musculus]	4.111	1.559	0.379	1.07378e-05	0.598325	0.000450614	45	184.9	70.1	36.026	37	4	45	4	182	20.5	7.44	165.41	4	cell death;defense response;metabolic process;regulation of biological process;response to stimulus	cytoplasm;extracellular	catalytic activity;metal ion binding;protein binding;receptor activity;signal transducer activity	Pf01510	21946	ENSMUSG00000030413.7	Pglyrp1
P62137	serine/threonine-protein phosphatase PP1-alpha catalytic subunit [OS=Mus musculus]	4.132	0.626	0.151	0.026932	1	0.0168787	52.1	215.3	32.6	11.505	10	3	8	3	330	37.5	6.33	25.3	3	cell division;metabolic process;regulation of biological process;response to stimulus	cytoplasm;cytosol;membrane;nucleus	catalytic activity;metal ion binding;protein binding	Pf00149	19045	ENSMUSG00000040385.6; ENSMUSG00000096994.2	Ppp1ca	Oxytocin signaling pathway; mRNA surveillance pathway; Herpes simplex infection; Regulation of actin cytoskeleton; Dopaminergic synapse; Focal adhesion; Insulin signaling pathway; Long-term potentiation; Amphetamine addiction; Hippo signaling pathway; Platelet activation; Insulin resistance; Oocyte meiosis; Proteoglycans in cancer; cGMP-PKG signaling pathway; Alcoholism; cAMP signaling pathway; V…
P14106	Complement C1q subcomponent subunit B [OS=Mus musculus]	4.136	0.01	0.01	0.0673867			58.4	241.6		13.488	8	2	14	2	253	26.7	8.15	45.63	2	defense response;metabolic process;regulation of biological process;response to stimulus	extracellular;membrane	protein binding	Pf00229, Pf00386	12260	ENSMUSG00000036905.8	C1qb	Chagas disease (American trypanosomiasis); Staphylococcus aureus infection; Complement and coagulation cascades; Pertussis; Prion diseases; Systemic lupus erythematosus	Oxidative Damage; Complement Activation, Classical Pathway; Microglia Pathogen Phagocytosis Pathway; Complement and Coagulation Cascades
P25119	Tumor necrosis factor receptor superfamily member 1B [OS=Mus musculus]	4.15	0.749	0.181	0.00026414	1	8.98868e-05	50.9	211	38.1	9.736	5	2	11	2	474	50.3	6.99	37.54	2	cell proliferation;defense response;development;regulation of biological process;response to stimulus	membrane;nucleus	protein binding;receptor activity;signal transducer activity	Pf00020	21938	ENSMUSG00000028599.10	Tnfrsf1b	Amyotrophic lateral sclerosis (ALS); TNF signaling pathway; Adipocytokine signaling pathway; Cytokine-cytokine receptor interaction	Oxidative Damage; Inflammatory Response Pathway; TNF-alpha NF-kB Signaling Pathway; TYROBP Causal Network; Apoptosis; IL-3 Signaling Pathway
Q61398	Procollagen C-endopeptidase enhancer 1 [OS=Mus musculus]	4.166	0.733	0.176	1.49506e-08	1	7.40777e-09	50.8	211.9	37.3	28.635	10	4	14	4	468	50.1	8.41	44.01	4	metabolic process;regulation of biological process	extracellular	enzyme regulator activity;protein binding	Pf00431, Pf01759	18542	ENSMUSG00000029718.14	Pcolce		mRNA processing
Q09014	Neutrophil cytosol factor 1 [OS=Mus musculus]	4.166	0.985	0.236	0.00983435	1	0.0104341	48.8	203.2	48	33.407	26	9	23	9	390	44.6	9.01	72.53	9	cell death;cell organization and biogenesis;cell proliferation;defense response;metabolic process;regulation of biological process;response to stimulus;transport	cytoplasm;cytosol;endoplasmic reticulum;Golgi;membrane	catalytic activity;enzyme regulator activity;protein binding	Pf00018, Pf00787, Pf07653, Pf08239, Pf08944, Pf14604	17969	ENSMUSG00000015950.13	Ncf1	Leukocyte transendothelial migration; Chemokine signaling pathway; Osteoclast differentiation; Phagosome; Fc gamma R-mediated phagocytosis; Leishmaniasis	Chemokine signaling pathway; Microglia Pathogen Phagocytosis Pathway
Q6PDM2	Serine/arginine-rich splicing factor 1 [OS=Mus musculus]	4.25	2.62	0.616	1.37005e-05	0.0622611	0.0265708	38.1	162	99.9	14.495	16	4	20	4	248	27.7	10.36	48.84	4	cell differentiation;cell organization and biogenesis;metabolic process;regulation of biological process;transport	cytoplasm;nucleus;spliceosomal complex	protein binding;RNA binding	Pf00076, Pf13893, Pf14259	110809	ENSMUSG00000018379.17; ENSMUSG00000098301.6	Srsf1; LOC102641923	Herpes simplex infection; Spliceosome	mRNA processing
P17182	alpha-enolase [OS=Mus musculus]	4.268	0.873	0.205	4.22102e-13	1	2.89928e-13	48.9	208.5	42.7	303.496	67	28	661	28	434	47.1	6.8	2042.65	28	metabolic process;regulation of biological process;response to stimulus	cell surface;cytoplasm;cytosol;membrane;nucleus	catalytic activity;DNA binding;metal ion binding;protein binding;RNA binding	Pf00113, Pf03952, Pf13378	13806; 433182	ENSMUSG00000059040.4; ENSMUSG00000063524.13	Eno1; Gm5506; Eno1b	RNA degradation; Metabolic pathways; Biosynthesis of amino acids; Glycolysis / Gluconeogenesis; HIF-1 signaling pathway; Carbon metabolism	Glycolysis and Gluconeogenesis
P59999	Actin-related protein 2/3 complex subunit 4 [OS=Mus musculus]	4.31	0.647	0.15	2.6179e-10	0.162317	3.05284e-12	50.4	217.1	32.6	33.389	43	7	63	7	168	19.7	8.43	171.04	7	cell organization and biogenesis;regulation of biological process	cytoplasm;cytoskeleton	protein binding;structural molecule activity	Pf05856	68089	ENSMUSG00000079426.13	Arpc4	Endocytosis; Regulation of actin cytoskeleton; Salmonella infection; Fc gamma R-mediated phagocytosis; Bacterial invasion of epithelial cells
[truncated: 121 more rows]

## Sheet: Not Quantitated
Accession	Description	Sum PEP Score	Coverage [%]	# Peptides	# PSMs	# Unique Peptides	# AAs	MW [kDa]	calc. pI	Score Sequest	# Peptides	Biological Process	Cellular Component	Molecular Function	Pfam IDs	Entrez Gene ID	Ensembl Gene ID	Gene Symbol	KEGG Pathways	WikiPathways	Modifications
[truncated: 117 more rows]

[truncated: 4 more sheets: Up-regulated by I.T. LPS, Down-regulated by I.T. LPS, Up-regulated by I.P. LPS, Down-regulated by I.P. LPS]
